# Supplementary material for: Identification of prognostic genes in adrenocortical carcinoma microenvironment based on bioinformatic methods
Source: Cancer Med. 2019 Dec 19;9(3):1161–72. doi: 10.1002/cam4.2774 (PMC6997077; doi:10.1002/cam4.2774)
Supplement: Supplementary file 4 [file CAM4-9-1161-s004.xlsx]

## Sheet: immune score-DEGs
row.names(tT)	logFC	AveExpr	t	P.Value	adj.P.Val	B	regulated
IKZF1	2.70786	5.36317	11.0768	1.15e-17	1.88e-13	29.7461	Up-Regulated
IL10RA	2.62674	7.08506	10.85	3.08e-17	1.88e-13	28.7879	Up-Regulated
EBI3	2.62701	5.49732	10.8367	3.26e-17	1.88e-13	28.7315	Up-Regulated
SPI1	2.38486	7.44121	10.7555	4.65e-17	1.88e-13	28.3874	Up-Regulated
BIN2	2.57686	5.33291	10.6836	6.36e-17	1.88e-13	28.0819	Up-Regulated
CORO1A	2.6394	8.03647	10.6619	7e-17	1.88e-13	27.9892	Up-Regulated
CSF1R	2.90925	8.75628	10.6596	7.07e-17	1.88e-13	27.9797	Up-Regulated
CD33	2.74248	4.49726	10.6233	8.28e-17	1.88e-13	27.8253	Up-Regulated
MS4A6A	2.60182	7.90541	10.6035	9.03e-17	1.88e-13	27.7406	Up-Regulated
EVI2B	2.15956	6.29035	10.5978	9.26e-17	1.88e-13	27.7164	Up-Regulated
ITGB2	2.50475	8.67579	10.5606	1.09e-16	1.88e-13	27.5581	Up-Regulated
NCF1	2.98336	4.40826	10.5495	1.14e-16	1.88e-13	27.5108	Up-Regulated
GPR132	2.56485	3.85313	10.5408	1.19e-16	1.88e-13	27.4738	Up-Regulated
SASH3	2.49509	6.06465	10.3911	2.29e-16	3.25e-13	26.8341	Up-Regulated
NCKAP1L	2.87951	6.19476	10.3829	2.38e-16	3.25e-13	26.7992	Up-Regulated
CD53	2.45707	7.47491	10.3229	3.09e-16	3.75e-13	26.5425	Up-Regulated
ADAP2	1.99506	6.58311	10.3216	3.11e-16	3.75e-13	26.5367	Up-Regulated
GPSM3	2.10086	6.94393	10.3089	3.29e-16	3.75e-13	26.4824	Up-Regulated
AIF1	2.66995	7.41485	10.2617	4.05e-16	4.2e-13	26.2804	Up-Regulated
GPR65	2.59172	4.03642	10.2592	4.09e-16	4.2e-13	26.2695	Up-Regulated
NCF1B	2.41694	2.95209	10.2466	4.33e-16	4.23e-13	26.2155	Up-Regulated
TNFAIP8L2	2.58222	5.26756	10.2306	4.64e-16	4.33e-13	26.1469	Up-Regulated
CD14	3.03625	9.96041	10.216	4.95e-16	4.42e-13	26.0843	Up-Regulated
CD4	2.70595	8.12211	10.2026	5.25e-16	4.49e-13	26.0267	Up-Regulated
HCK	2.4553	6.51915	10.142	6.86e-16	5.41e-13	25.7666	Up-Regulated
FCER1G	2.51607	7.70921	10.1294	7.26e-16	5.41e-13	25.7121	Up-Regulated
NFAM1	2.39594	5.76059	10.1206	7.54e-16	5.41e-13	25.6745	Up-Regulated
TMC8	2.41414	5.81658	10.1145	7.75e-16	5.41e-13	25.6482	Up-Regulated
CYBB	2.88212	7.33561	10.1108	7.87e-16	5.41e-13	25.6325	Up-Regulated
LILRB2	2.6815	5.19818	10.11	7.9e-16	5.41e-13	25.6288	Up-Regulated
EVI2A	2.33139	5.88715	10.0882	8.7e-16	5.57e-13	25.5352	Up-Regulated
CD48	3.00165	4.81183	10.0829	8.91e-16	5.57e-13	25.5125	Up-Regulated
RNASE6	2.48947	6.58895	10.0815	8.96e-16	5.57e-13	25.5064	Up-Regulated
PTPRC	2.8656	6.33281	10.0735	9.28e-16	5.61e-13	25.4719	Up-Regulated
MYO1F	2.14598	7.17366	10.0639	9.68e-16	5.68e-13	25.4309	Up-Regulated
LAIR1	2.54035	7.01713	10.0255	1.15e-15	6.54e-13	25.2657	Up-Regulated
PLEK	2.53926	6.15494	10.0187	1.18e-15	6.56e-13	25.2364	Up-Regulated
HCLS1	2.05211	8.33588	9.95443	1.57e-15	8.49e-13	24.9594	Up-Regulated
C1QA	2.67159	10.5498	9.93318	1.73e-15	9.09e-13	24.8678	Up-Regulated
IL12RB1	2.60318	3.41302	9.92599	1.78e-15	9.14e-13	24.8368	Up-Regulated
PLCB2	2.4648	6.45964	9.90764	1.93e-15	9.58e-13	24.7577	Up-Regulated
TBXAS1	2.4863	6.61492	9.90443	1.96e-15	9.58e-13	24.7439	Up-Regulated
TYROBP	2.40702	8.77822	9.89754	2.02e-15	9.65e-13	24.7142	Up-Regulated
NCF4	2.65509	6.09669	9.86914	2.29e-15	1.01e-12	24.5916	Up-Regulated
FCGR2A	2.32599	8.15319	9.86793	2.3e-15	1.01e-12	24.5864	Up-Regulated
C1QB	2.57799	10.5115	9.86696	2.31e-15	1.01e-12	24.5822	Up-Regulated
C1QC	2.53901	10.1603	9.86663	2.32e-15	1.01e-12	24.5808	Up-Regulated
CD74	2.74416	13.5152	9.79673	3.16e-15	1.33e-12	24.2791	Up-Regulated
GNA15	2.48683	5.41079	9.79482	3.18e-15	1.33e-12	24.2708	Up-Regulated
INPP5D	1.97546	7.5001	9.79046	3.25e-15	1.33e-12	24.252	Up-Regulated
FYB	2.70587	5.92451	9.67723	5.37e-15	2.14e-12	23.7625	Up-Regulated
ITGAM	2.7348	6.17305	9.67452	5.43e-15	2.14e-12	23.7508	Up-Regulated
BTK	2.50354	4.89632	9.66942	5.55e-15	2.15e-12	23.7287	Up-Regulated
SELPLG	2.37435	7.21733	9.64767	6.12e-15	2.33e-12	23.6346	Up-Regulated
NLRP3	2.66779	4.11213	9.62494	6.77e-15	2.53e-12	23.5363	Up-Regulated
ARHGAP30	2.15476	6.44199	9.61236	7.16e-15	2.62e-12	23.4818	Up-Regulated
LST1	2.78028	5.56602	9.59472	7.74e-15	2.79e-12	23.4054	Up-Regulated
RGS18	2.41811	3.54221	9.52167	1.07e-14	3.79e-12	23.089	Up-Regulated
CYTIP	2.49385	4.65144	9.47893	1.29e-14	4.51e-12	22.9037	Up-Regulated
MFNG	1.40858	7.01217	9.46965	1.35e-14	4.56e-12	22.8635	Up-Regulated
IL16	2.0169	6.55192	9.46853	1.36e-14	4.56e-12	22.8586	Up-Regulated
NAPSB	3.35728	4.84274	9.45945	1.41e-14	4.68e-12	22.8192	Up-Regulated
POU2F2	1.91988	4.05625	9.43925	1.54e-14	5.03e-12	22.7316	Up-Regulated
ARHGDIB	1.65502	10.1065	9.40947	1.76e-14	5.59e-12	22.6024	Up-Regulated
LCP2	2.16241	6.69005	9.40889	1.77e-14	5.59e-12	22.5999	Up-Regulated
MS4A4A	2.54952	6.8164	9.40131	1.83e-14	5.67e-12	22.567	Up-Regulated
LY86	2.49301	5.61712	9.3986	1.85e-14	5.67e-12	22.5552	Up-Regulated
CD3E	3.4065	4.40417	9.3874	1.95e-14	5.87e-12	22.5067	Up-Regulated
AOAH	2.86134	4.44735	9.36378	2.16e-14	6.43e-12	22.4041	Up-Regulated
AMICA1	2.82665	4.92221	9.35898	2.21e-14	6.48e-12	22.3833	Up-Regulated
CLEC10A	3.67291	3.36088	9.34019	2.4e-14	6.94e-12	22.3017	Up-Regulated
SLCO2B1	2.45674	8.21539	9.33361	2.47e-14	7.05e-12	22.2731	Up-Regulated
TLR7	2.85619	4.24604	9.3179	2.65e-14	7.46e-12	22.2049	Up-Regulated
WAS	2.29416	6.04811	9.30394	2.82e-14	7.83e-12	22.1443	Up-Regulated
P2RY13	3.04474	4.49073	9.29316	2.96e-14	8.1e-12	22.0975	Up-Regulated
HCST	2.42187	5.89895	9.28674	3.05e-14	8.23e-12	22.0696	Up-Regulated
MPEG1	2.49813	7.47207	9.27455	3.22e-14	8.58e-12	22.0166	Up-Regulated
MS4A7	2.44075	7.45934	9.25442	3.52e-14	9.18e-12	21.9292	Up-Regulated
KLRB1	3.34247	2.82856	9.25362	3.53e-14	9.18e-12	21.9257	Up-Regulated
GPR34	2.33674	6.17173	9.21768	4.14e-14	1.06e-11	21.7695	Up-Regulated
CD86	1.92757	6.44738	9.21104	4.27e-14	1.08e-11	21.7407	Up-Regulated
PARVG	2.327	6.16494	9.20526	4.38e-14	1.1e-11	21.7155	Up-Regulated
CCR2	2.93872	2.77376	9.19753	4.53e-14	1.12e-11	21.6819	Up-Regulated
CD69	2.96061	3.81488	9.18877	4.71e-14	1.15e-11	21.6438	Up-Regulated
CSF2RA	2.76545	5.13324	9.18636	4.77e-14	1.15e-11	21.6334	Up-Regulated
LYZ	2.64068	7.72188	9.17283	5.06e-14	1.21e-11	21.5745	Up-Regulated
IRF8	2.24728	5.51383	9.14496	5.73e-14	1.35e-11	21.4534	Up-Regulated
CLEC7A	2.28268	4.78906	9.12901	6.15e-14	1.44e-11	21.384	Up-Regulated
ASGR2	1.85744	1.74722	9.10062	6.98e-14	1.61e-11	21.2605	Up-Regulated
LPAR6	1.75653	8.08801	9.09111	7.29e-14	1.66e-11	21.2192	Up-Regulated
LPAR5	2.5395	5.00717	9.08199	7.59e-14	1.71e-11	21.1795	Up-Regulated
STAB1	2.21254	10.1824	9.07279	7.91e-14	1.76e-11	21.1395	Up-Regulated
ARHGAP9	2.42109	5.3529	9.06544	8.17e-14	1.8e-11	21.1075	Up-Regulated
HLA-DPB1	2.50221	9.97429	9.0557	8.53e-14	1.86e-11	21.0651	Up-Regulated
HLA-DPA1	2.54499	10.7682	9.03558	9.34e-14	2.02e-11	20.9775	Up-Regulated
CCR5	2.85389	4.12042	9.02002	1e-13	2.14e-11	20.9098	Up-Regulated
CD2	3.43098	3.99957	8.9717	1.24e-13	2.63e-11	20.6995	Up-Regulated
FGD2	2.3207	5.57659	8.9623	1.29e-13	2.7e-11	20.6586	Up-Regulated
LOC606724	2.13688	3.41338	8.961	1.3e-13	2.7e-11	20.653	Up-Regulated
CSF2RB	2.17638	5.12032	8.95149	1.36e-13	2.79e-11	20.6115	Up-Regulated
HLA-DRA	2.59686	11.6407	8.93781	1.44e-13	2.94e-11	20.552	Up-Regulated
VSIG4	2.55665	7.86574	8.90982	1.64e-13	3.29e-11	20.4301	Up-Regulated
RASGRP4	2.20431	4.03388	8.88353	1.84e-13	3.65e-11	20.3156	Up-Regulated
GGTA1	2.22814	6.78472	8.88246	1.85e-13	3.65e-11	20.311	Up-Regulated
LILRB1	2.18476	5.13572	8.86785	1.97e-13	3.86e-11	20.2474	Up-Regulated
IL2RG	2.80666	5.49584	8.86522	2e-13	3.87e-11	20.2359	Up-Regulated
LRRC33	1.76416	5.88392	8.83319	2.3e-13	4.42e-11	20.0964	Up-Regulated
IGSF6	2.11099	4.84467	8.82695	2.37e-13	4.5e-11	20.0692	Up-Regulated
TBC1D10C	2.40235	4.22324	8.81943	2.45e-13	4.62e-11	20.0365	Up-Regulated
TRAF3IP3	2.09956	4.0817	8.81657	2.48e-13	4.63e-11	20.024	Up-Regulated
C3AR1	2.25655	6.74187	8.79529	2.73e-13	5.05e-11	19.9314	Up-Regulated
FLI1	1.67296	7.39797	8.77661	2.97e-13	5.44e-11	19.85	Up-Regulated
CD300A	2.1343	6.14242	8.76941	3.06e-13	5.57e-11	19.8186	Up-Regulated
LGALS9	1.82086	8.28823	8.75326	3.29e-13	5.93e-11	19.7483	Up-Regulated
SAMSN1	2.40023	5.19933	8.73191	3.62e-13	6.47e-11	19.6553	Up-Regulated
LTB	2.95291	3.535	8.69507	4.27e-13	7.56e-11	19.4948	Up-Regulated
APBB1IP	2.55748	5.74763	8.68894	4.39e-13	7.7e-11	19.468	Up-Regulated
GZMK	3.56617	3.43167	8.66904	4.8e-13	8.35e-11	19.3814	Up-Regulated
SLA	2.31171	6.74798	8.66582	4.87e-13	8.4e-11	19.3673	Up-Regulated
TFEC	2.13514	4.52959	8.64846	5.26e-13	8.97e-11	19.2917	Up-Regulated
NCF1C	2.5822	2.75869	8.64723	5.29e-13	8.97e-11	19.2863	Up-Regulated
HVCN1	1.6386	5.93154	8.64374	5.37e-13	9.04e-11	19.2711	Up-Regulated
CSF3R	2.51728	5.51301	8.61637	6.07e-13	1.01e-10	19.1519	Up-Regulated
ABI3	1.50054	7.01802	8.59884	6.56e-13	1.09e-10	19.0755	Up-Regulated
CXorf21	2.19324	2.78747	8.58602	6.95e-13	1.14e-10	19.0197	Up-Regulated
GIMAP4	1.34137	8.58187	8.58335	7.04e-13	1.15e-10	19.008	Up-Regulated
C16orf54	2.33413	2.86432	8.57849	7.19e-13	1.16e-10	18.9869	Up-Regulated
FGL2	2.09254	7.66417	8.57477	7.31e-13	1.17e-10	18.9706	Up-Regulated
CLECL1	2.06	1.72975	8.55144	8.11e-13	1.29e-10	18.869	Up-Regulated
CXCR6	3.1788	3.1217	8.52019	9.33e-13	1.47e-10	18.7329	Up-Regulated
CST7	2.82894	4.0204	8.51879	9.39e-13	1.47e-10	18.7268	Up-Regulated
RIPK3	1.86056	3.72721	8.50409	1e-12	1.56e-10	18.6627	Up-Regulated
CCR1	2.35282	5.46532	8.50126	1.02e-12	1.57e-10	18.6504	Up-Regulated
CD37	2.25529	6.51391	8.49461	1.05e-12	1.6e-10	18.6214	Up-Regulated
GIMAP1	1.57744	6.28092	8.47204	1.16e-12	1.76e-10	18.5231	Up-Regulated
ITGAL	2.37494	5.90221	8.45822	1.23e-12	1.86e-10	18.4629	Up-Regulated
PRF1	2.4749	5.23915	8.4532	1.26e-12	1.89e-10	18.441	Up-Regulated
SYK	2.35523	6.44395	8.45038	1.27e-12	1.9e-10	18.4287	Up-Regulated
GPR183	2.495	5.77948	8.44576	1.3e-12	1.92e-10	18.4086	Up-Regulated
LAPTM5	2.07952	10.3931	8.40985	1.53e-12	2.24e-10	18.2522	Up-Regulated
LAT2	2.02817	6.47499	8.40069	1.59e-12	2.3e-10	18.2123	Up-Regulated
CMKLR1	2.30328	6.32481	8.40028	1.59e-12	2.3e-10	18.2105	Up-Regulated
LILRB4	2.52761	5.55522	8.36525	1.86e-12	2.67e-10	18.058	Up-Regulated
C1orf162	2.28883	6.31123	8.36402	1.87e-12	2.67e-10	18.0526	Up-Regulated
SLC15A3	1.82193	7.5288	8.34931	2e-12	2.83e-10	17.9885	Up-Regulated
DOK2	2.25777	5.52142	8.32613	2.22e-12	3.12e-10	17.8876	Up-Regulated
ADORA3	2.17134	7.08812	8.29477	2.55e-12	3.57e-10	17.7511	Up-Regulated
GMFG	1.62277	7.46913	8.26692	2.89e-12	4.01e-10	17.6298	Up-Regulated
CYTH4	1.93664	7.19333	8.23533	3.33e-12	4.59e-10	17.4923	Up-Regulated
HLA-DRB1	2.67584	10.4152	8.22306	3.52e-12	4.81e-10	17.439	Up-Regulated
SH2D1A	2.66322	2.54862	8.19764	3.94e-12	5.35e-10	17.3283	Up-Regulated
CD247	2.26334	3.854	8.17938	4.27e-12	5.77e-10	17.2489	Up-Regulated
HLA-DOA	2.72582	6.50929	8.16549	4.55e-12	6.1e-10	17.1884	Up-Regulated
RGS10	1.94967	7.21136	8.14449	4.99e-12	6.66e-10	17.0971	Up-Regulated
CLEC12A	2.22785	2.33516	8.13285	5.26e-12	6.96e-10	17.0465	Up-Regulated
CD180	2.12044	3.87238	8.12501	5.45e-12	7.17e-10	17.0124	Up-Regulated
CASP1	2.35367	6.63341	8.11956	5.58e-12	7.3e-10	16.9887	Up-Regulated
RHOH	2.48342	3.20924	8.11644	5.66e-12	7.35e-10	16.9751	Up-Regulated
VAMP8	2.16028	7.58087	8.11333	5.74e-12	7.39e-10	16.9616	Up-Regulated
GVIN1	1.91513	4.1419	8.11249	5.76e-12	7.39e-10	16.9579	Up-Regulated
GIMAP6	1.4444	7.55781	8.1046	5.96e-12	7.61e-10	16.9236	Up-Regulated
SERPINA1	3.21166	6.40751	8.05671	7.38e-12	9.36e-10	16.7154	Up-Regulated
MYO1G	2.0195	4.52247	8.0433	7.84e-12	9.82e-10	16.6571	Up-Regulated
KLHL6	1.86091	4.88441	8.04325	7.84e-12	9.82e-10	16.6569	Up-Regulated
MGAT4A	1.53353	7.75361	8.01156	9.03e-12	1.12e-09	16.5192	Up-Regulated
CCL5	2.80496	6.6903	7.97982	1.04e-11	1.29e-09	16.3813	Up-Regulated
FES	1.61143	6.89095	7.95836	1.14e-11	1.41e-09	16.2881	Up-Regulated
WDFY4	1.95007	4.99533	7.95467	1.16e-11	1.42e-09	16.2721	Up-Regulated
FERMT3	1.84343	7.46945	7.93424	1.27e-11	1.55e-09	16.1834	Up-Regulated
APOB48R	1.8439	6.03451	7.92174	1.35e-11	1.63e-09	16.1291	Up-Regulated
F13A1	3.71981	7.25805	7.92001	1.36e-11	1.63e-09	16.1216	Up-Regulated
CD7	2.83714	4.0467	7.91226	1.41e-11	1.68e-09	16.088	Up-Regulated
KIAA1274	1.76382	7.71736	7.90575	1.45e-11	1.72e-09	16.0597	Up-Regulated
CACNA2D4	1.79626	3.59984	7.87257	1.68e-11	1.98e-09	15.9157	Up-Regulated
GZMA	3.06149	4.08896	7.84664	1.88e-11	2.21e-09	15.8033	Up-Regulated
FAM78A	1.38309	6.52064	7.83546	1.98e-11	2.31e-09	15.7548	Up-Regulated
GPR126	2.42922	4.47927	7.81936	2.12e-11	2.46e-09	15.685	Up-Regulated
MS4A14	2.30294	4.13076	7.80561	2.26e-11	2.61e-09	15.6254	Up-Regulated
PIK3CD	1.85259	6.3037	7.79627	2.35e-11	2.7e-09	15.5849	Up-Regulated
SLAMF7	2.61428	4.11233	7.79204	2.4e-11	2.73e-09	15.5665	Up-Regulated
SIT1	2.49616	2.10147	7.79108	2.41e-11	2.73e-09	15.5624	Up-Regulated
NCF2	2.06106	5.68196	7.78297	2.5e-11	2.8e-09	15.5272	Up-Regulated
GIMAP5	1.49724	8.09238	7.78296	2.5e-11	2.8e-09	15.5272	Up-Regulated
GNGT2	1.63786	3.32695	7.77511	2.59e-11	2.89e-09	15.4932	Up-Regulated
SIGLEC9	2.55877	4.65889	7.76361	2.72e-11	3.01e-09	15.4433	Up-Regulated
SIGLEC7	2.00593	3.65556	7.76292	2.73e-11	3.01e-09	15.4404	Up-Regulated
DPEP2	2.02082	3.66076	7.75919	2.78e-11	3.05e-09	15.4242	Up-Regulated
TNFSF8	2.06811	2.44362	7.75371	2.85e-11	3.11e-09	15.4004	Up-Regulated
RCSD1	1.73802	6.99904	7.74551	2.95e-11	3.21e-09	15.365	Up-Regulated
RARRES3	2.51464	6.22807	7.74405	2.97e-11	3.21e-09	15.3586	Up-Regulated
FOLR2	2.88423	7.42564	7.74053	3.02e-11	3.24e-09	15.3433	Up-Regulated
HLA-DQA1	2.68757	7.51745	7.71228	3.42e-11	3.66e-09	15.221	Up-Regulated
S1PR4	1.81625	3.98748	7.70674	3.51e-11	3.73e-09	15.1971	Up-Regulated
LCK	2.30949	4.26596	7.68707	3.83e-11	4.05e-09	15.1119	Up-Regulated
GYPC	2.19239	8.78754	7.68507	3.86e-11	4.06e-09	15.1033	Up-Regulated
SECTM1	2.30834	5.59904	7.66253	4.27e-11	4.47e-09	15.0057	Up-Regulated
RNF144B	1.49275	6.90358	7.65304	4.45e-11	4.64e-09	14.9647	Up-Regulated
CARD16	2.25469	5.61505	7.63055	4.92e-11	5.1e-09	14.8674	Up-Regulated
DENND3	1.34481	7.63125	7.61455	5.28e-11	5.45e-09	14.7983	Up-Regulated
CERKL	2.01724	4.24387	7.60924	5.4e-11	5.55e-09	14.7753	Up-Regulated
CTSW	2.59441	3.79293	7.59608	5.73e-11	5.85e-09	14.7184	Up-Regulated
CD300C	2.01773	3.15849	7.59103	5.86e-11	5.95e-09	14.6966	Up-Regulated
IFI30	2.26925	11.5829	7.589	5.91e-11	5.98e-09	14.6879	Up-Regulated
GIMAP8	1.57251	7.55311	7.58267	6.08e-11	6.12e-09	14.6605	Up-Regulated
CCL4	2.45022	5.21288	7.57453	6.3e-11	6.31e-09	14.6254	Up-Regulated
P2RY6	2.26992	4.00865	7.57122	6.4e-11	6.37e-09	14.611	Up-Regulated
SLAMF1	1.98254	1.7219	7.54907	7.06e-11	7e-09	14.5154	Up-Regulated
GPR114	2.11237	2.32301	7.5457	7.16e-11	7.07e-09	14.5008	Up-Regulated
SLAMF6	2.41533	3.33136	7.54339	7.24e-11	7.11e-09	14.4909	Up-Regulated
TBX21	2.01985	2.4785	7.52754	7.76e-11	7.59e-09	14.4225	Up-Regulated
GIMAP7	1.69151	7.05842	7.52403	7.88e-11	7.67e-09	14.4073	Up-Regulated
ARHGAP25	1.29381	7.21697	7.51914	8.06e-11	7.8e-09	14.3862	Up-Regulated
ALOX5	2.22419	5.79916	7.51626	8.16e-11	7.86e-09	14.3738	Up-Regulated
ADAM28	2.33997	3.84178	7.48003	9.58e-11	9.17e-09	14.2175	Up-Regulated
FCGR2B	2.92549	4.9416	7.47951	9.6e-11	9.17e-09	14.2153	Up-Regulated
PIK3AP1	2.08551	6.74901	7.47368	9.85e-11	9.36e-09	14.1901	Up-Regulated
FCGR3A	2.11214	8.63507	7.47116	9.96e-11	9.43e-09	14.1792	Up-Regulated
ITK	2.58354	3.0406	7.4689	1.01e-10	9.48e-09	14.1695	Up-Regulated
PYCARD	2.58104	7.15727	7.46546	1.02e-10	9.58e-09	14.1547	Up-Regulated
LY9	2.22159	2.15201	7.46205	1.04e-10	9.68e-09	14.14	Up-Regulated
FPR3	1.9854	6.16106	7.46052	1.04e-10	9.7e-09	14.1334	Up-Regulated
CYSLTR1	1.92281	2.77708	7.4584	1.05e-10	9.75e-09	14.1243	Up-Regulated
CRTAM	2.16273	1.83286	7.44844	1.1e-10	1.01e-08	14.0813	Up-Regulated
CD68	2.09847	9.85137	7.43245	1.18e-10	1.08e-08	14.0124	Up-Regulated
SLAMF8	2.02154	6.12155	7.4303	1.19e-10	1.09e-08	14.0032	Up-Regulated
CIITA	2.24011	5.90045	7.40544	1.33e-10	1.21e-08	13.8961	Up-Regulated
HLA-DMA	1.79402	9.38751	7.38814	1.44e-10	1.3e-08	13.8216	Up-Regulated
PDCD1LG2	2.1668	3.45036	7.38452	1.46e-10	1.32e-08	13.806	Up-Regulated
CD3D	2.97309	2.78152	7.3754	1.52e-10	1.36e-08	13.7668	Up-Regulated
PIK3CG	1.90322	3.45091	7.36521	1.59e-10	1.42e-08	13.723	Up-Regulated
RAC2	2.78647	7.15666	7.35499	1.66e-10	1.48e-08	13.679	Up-Regulated
FMNL3	1.39497	8.97414	7.3522	1.69e-10	1.49e-08	13.667	Up-Regulated
EMR1	2.11774	1.96473	7.32205	1.93e-10	1.7e-08	13.5374	Up-Regulated
SPN	2.03324	4.58676	7.31702	1.97e-10	1.72e-08	13.5158	Up-Regulated
FPR1	2.62298	4.50734	7.31683	1.97e-10	1.72e-08	13.5149	Up-Regulated
TMEM106A	2.08349	4.68558	7.31647	1.97e-10	1.72e-08	13.5134	Up-Regulated
KLRK1	2.23441	4.00203	7.30942	2.04e-10	1.76e-08	13.4831	Up-Regulated
HAVCR2	1.78944	7.05185	7.30519	2.07e-10	1.79e-08	13.4649	Up-Regulated
MBP	2.21621	5.80276	7.30078	2.11e-10	1.82e-08	13.446	Up-Regulated
FCGR1C	2.09172	3.82516	7.29552	2.16e-10	1.85e-08	13.4234	Up-Regulated
C17orf60	2.25861	3.23198	7.27918	2.33e-10	1.98e-08	13.3532	Up-Regulated
SIRPG	2.377	1.8918	7.26862	2.44e-10	2.06e-08	13.3079	Up-Regulated
FASLG	2.20518	1.74942	7.26826	2.44e-10	2.06e-08	13.3064	Up-Regulated
CD27	2.46655	3.47657	7.26215	2.51e-10	2.11e-08	13.2801	Up-Regulated
FCGR1B	2.06708	5.38266	7.25569	2.58e-10	2.16e-08	13.2524	Up-Regulated
MSR1	1.80213	7.29863	7.24073	2.76e-10	2.3e-08	13.1882	Up-Regulated
CD200R1	2.02624	2.77394	7.23707	2.8e-10	2.33e-08	13.1725	Up-Regulated
GPR171	2.08103	2.05907	7.21667	3.06e-10	2.54e-08	13.085	Up-Regulated
PLAU	2.22877	6.68351	7.20608	3.21e-10	2.65e-08	13.0397	Up-Regulated
GBP5	2.6571	4.51915	7.13171	4.45e-10	3.66e-08	12.7212	Up-Regulated
PLBD1	2.24014	5.32589	7.12814	4.52e-10	3.7e-08	12.706	Up-Regulated
NKG7	2.46121	5.31761	7.1225	4.64e-10	3.77e-08	12.6818	Up-Regulated
PRDM1	1.64588	6.51011	7.12221	4.64e-10	3.77e-08	12.6806	Up-Regulated
C5orf20	1.73721	1.22119	7.09658	5.19e-10	4.2e-08	12.5711	Up-Regulated
CD3G	1.81203	1.25409	7.08754	5.41e-10	4.35e-08	12.5324	Up-Regulated
FAM167B	1.35804	7.14223	7.07347	5.75e-10	4.61e-08	12.4724	Up-Regulated
FCGR2C	2.27454	3.56661	7.07075	5.82e-10	4.65e-08	12.4607	Up-Regulated
ACSL5	2.06833	6.53349	7.0602	6.09e-10	4.85e-08	12.4157	Up-Regulated
CXCL9	2.82046	4.96516	7.05315	6.29e-10	4.98e-08	12.3856	Up-Regulated
RUNX3	1.94626	5.39687	7.05221	6.31e-10	4.98e-08	12.3816	Up-Regulated
LYL1	1.4233	5.85235	7.04324	6.56e-10	5.16e-08	12.3433	Up-Regulated
GZMH	2.51937	3.35187	7.01209	7.52e-10	5.9e-08	12.2105	Up-Regulated
CD52	2.05627	5.52579	7.00302	7.83e-10	6.11e-08	12.1718	Up-Regulated
SCML4	2.24561	2.31507	6.97259	8.95e-10	6.96e-08	12.0422	Up-Regulated
GAPT	2.58633	3.06407	6.96468	9.26e-10	7.17e-08	12.0085	Up-Regulated
CD300LF	1.83792	3.3253	6.91775	1.14e-09	8.75e-08	11.8089	Up-Regulated
CD163	2.25135	8.45985	6.91751	1.14e-09	8.75e-08	11.8078	Up-Regulated
KLRF1	1.55103	1.80274	6.91288	1.16e-09	8.9e-08	11.7882	Up-Regulated
CCL8	2.42253	3.04637	6.90837	1.18e-09	9.02e-08	11.769	Up-Regulated
TNFRSF1B	1.50127	9.01447	6.90799	1.19e-09	9.02e-08	11.7674	Up-Regulated
MRC1	2.22924	7.21551	6.90153	1.22e-09	9.24e-08	11.7399	Up-Regulated
PYHIN1	2.29835	1.98398	6.8894	1.29e-09	9.7e-08	11.6884	Up-Regulated
IL2RB	2.40175	5.40808	6.88891	1.29e-09	9.7e-08	11.6864	Up-Regulated
ICOS	1.94332	1.35487	6.87905	1.35e-09	1.01e-07	11.6445	Up-Regulated
PTPN22	2.14788	3.01304	6.86624	1.42e-09	1.06e-07	11.5901	Up-Regulated
PDCD1	2.25034	2.63381	6.85382	1.5e-09	1.11e-07	11.5374	Up-Regulated
VAV1	2.23693	5.3413	6.85179	1.52e-09	1.12e-07	11.5288	Up-Regulated
FRMD4B	1.38923	6.43931	6.83986	1.6e-09	1.18e-07	11.4782	Up-Regulated
ARHGAP15	1.74343	4.76085	6.831	1.66e-09	1.22e-07	11.4407	Up-Regulated
RASSF2	1.38011	7.25517	6.81952	1.75e-09	1.27e-07	11.392	Up-Regulated
NINJ2	2.01618	3.36219	6.81151	1.81e-09	1.32e-07	11.3581	Up-Regulated
TMC6	1.4944	6.87673	6.79832	1.91e-09	1.38e-07	11.3023	Up-Regulated
C17orf87	1.65975	2.4297	6.79816	1.92e-09	1.38e-07	11.3016	Up-Regulated
STX11	1.94675	5.47035	6.79115	1.97e-09	1.42e-07	11.2719	Up-Regulated
RASSF4	1.62665	8.01914	6.78101	2.06e-09	1.48e-07	11.229	Up-Regulated
CD40LG	1.78199	1.25832	6.77684	2.1e-09	1.5e-07	11.2114	Up-Regulated
FGR	1.4783	6.11389	6.77282	2.14e-09	1.52e-07	11.1944	Up-Regulated
PTAFR	2.04152	3.1314	6.76407	2.22e-09	1.58e-07	11.1574	Up-Regulated
CTLA4	2.17928	1.93497	6.75975	2.26e-09	1.6e-07	11.1391	Up-Regulated
LILRA2	1.84434	4.1214	6.74126	2.45e-09	1.73e-07	11.061	Up-Regulated
CD84	1.84951	3.53237	6.72691	2.61e-09	1.84e-07	11.0003	Up-Regulated
CD79B	1.45724	5.18245	6.72437	2.64e-09	1.84e-07	10.9897	Up-Regulated
RHBDF2	1.24048	8.06185	6.7242	2.64e-09	1.84e-07	10.9889	Up-Regulated
FAIM3	1.94048	4.0082	6.72174	2.67e-09	1.86e-07	10.9785	Up-Regulated
C1orf38	2.1433	7.23496	6.71742	2.72e-09	1.89e-07	10.9603	Up-Regulated
CXCR3	2.24133	2.8008	6.71678	2.73e-09	1.89e-07	10.9576	Up-Regulated
MALL	1.44082	6.77913	6.70615	2.86e-09	1.97e-07	10.9127	Up-Regulated
FCGR1A	2.26696	4.96446	6.69945	2.94e-09	2.01e-07	10.8845	Up-Regulated
TLR8	2.28112	2.85882	6.69926	2.94e-09	2.01e-07	10.8837	Up-Regulated
DEF6	1.65577	6.25624	6.69819	2.96e-09	2.02e-07	10.8791	Up-Regulated
FAM159A	1.82098	2.53029	6.68907	3.08e-09	2.09e-07	10.8407	Up-Regulated
CD1C	2.41843	1.75172	6.68068	3.19e-09	2.16e-07	10.8053	Up-Regulated
IL18	2.20253	5.75486	6.66882	3.36e-09	2.27e-07	10.7554	Up-Regulated
HLA-DRB5	2.85368	8.66288	6.66357	3.44e-09	2.31e-07	10.7333	Up-Regulated
LGALS9C	1.56746	3.05766	6.66093	3.48e-09	2.33e-07	10.7221	Up-Regulated
PTPRO	2.05311	3.61597	6.65792	3.52e-09	2.35e-07	10.7095	Up-Regulated
RASAL3	1.43675	6.02952	6.65507	3.57e-09	2.37e-07	10.6974	Up-Regulated
SYTL3	1.46494	5.31568	6.65461	3.57e-09	2.37e-07	10.6955	Up-Regulated
ARRB2	1.22606	8.50777	6.65171	3.62e-09	2.4e-07	10.6833	Up-Regulated
PTGS1	1.93427	5.80222	6.64501	3.72e-09	2.46e-07	10.6551	Up-Regulated
LAMC2	3.32962	3.63381	6.64119	3.79e-09	2.49e-07	10.639	Up-Regulated
CD8A	2.5427	4.72158	6.63006	3.97e-09	2.61e-07	10.5922	Up-Regulated
VNN2	2.68545	3.86373	6.62298	4.1e-09	2.68e-07	10.5624	Up-Regulated
HLA-DQA2	2.8237	5.08675	6.61419	4.26e-09	2.77e-07	10.5255	Up-Regulated
CYBA	1.79434	8.67284	6.61333	4.27e-09	2.77e-07	10.5218	Up-Regulated
CSF1	2.21638	7.70096	6.59603	4.6e-09	2.98e-07	10.4491	Up-Regulated
GCNT2	1.31195	4.75493	6.59051	4.71e-09	3.04e-07	10.426	Up-Regulated
CD8B	2.56166	2.66074	6.57686	5e-09	3.22e-07	10.3687	Up-Regulated
FILIP1L	1.72788	7.70213	6.57627	5.01e-09	3.22e-07	10.3662	Up-Regulated
IL10	2.02639	2.23822	6.57206	5.11e-09	3.27e-07	10.3485	Up-Regulated
HPGDS	2.4872	3.9193	6.56584	5.24e-09	3.34e-07	10.3224	Up-Regulated
STAT4	1.95961	3.09246	6.55504	5.49e-09	3.49e-07	10.2771	Up-Regulated
HLA-DQB1	2.38672	8.78367	6.54975	5.62e-09	3.56e-07	10.2549	Up-Regulated
CTSS	1.77417	9.62315	6.52412	6.28e-09	3.97e-07	10.1475	Up-Regulated
HLA-DQB2	2.57389	3.33429	6.51432	6.55e-09	4.12e-07	10.1065	Up-Regulated
SIRPB2	1.84324	3.66992	6.49686	7.06e-09	4.43e-07	10.0334	Up-Regulated
ICAM2	1.07098	7.93845	6.49027	7.26e-09	4.55e-07	10.0058	Up-Regulated
PTGER4	1.87186	5.10541	6.48495	7.43e-09	4.64e-07	9.98358	Up-Regulated
SIGLEC1	2.384	6.83131	6.48259	7.51e-09	4.67e-07	9.97373	Up-Regulated
CD1E	1.95411	1.24277	6.45679	8.39e-09	5.2e-07	9.86594	Up-Regulated
CD244	2.36881	2.34275	6.45088	8.61e-09	5.32e-07	9.84125	Up-Regulated
THEMIS	1.93856	1.74058	6.44555	8.8e-09	5.43e-07	9.81901	Up-Regulated
CRYBB1	1.81051	2.21254	6.44024	9.01e-09	5.54e-07	9.79685	Up-Regulated
TMEM154	1.59305	2.68007	6.41636	9.98e-09	6.12e-07	9.69726	Up-Regulated
IL1B	2.62911	3.55395	6.41474	1.01e-08	6.14e-07	9.6905	Up-Regulated
APOL4	2.0762	4.19717	6.41395	1.01e-08	6.14e-07	9.6872	Up-Regulated
KIAA0748	2.59846	2.07208	6.41134	1.02e-08	6.19e-07	9.67634	Up-Regulated
CXCL10	2.45114	4.49845	6.39106	1.11e-08	6.74e-07	9.59184	Up-Regulated
P2RY14	1.3673	3.96662	6.38837	1.13e-08	6.8e-07	9.58064	Up-Regulated
TIGIT	2.32886	2.15807	6.37845	1.17e-08	7.07e-07	9.53939	Up-Regulated
ADPRH	1.32996	7.14113	6.35216	1.31e-08	7.89e-07	9.43007	Up-Regulated
GAL3ST4	1.49867	6.39845	6.3494	1.33e-08	7.96e-07	9.41859	Up-Regulated
NCR3	1.47134	1.28258	6.34826	1.34e-08	7.98e-07	9.41384	Up-Regulated
ACAP1	2.3239	4.83298	6.34408	1.36e-08	8.1e-07	9.39649	Up-Regulated
APOBEC3G	2.03474	6.14008	6.33022	1.44e-08	8.56e-07	9.33892	Up-Regulated
ZNF831	1.8753	1.76002	6.32976	1.45e-08	8.56e-07	9.337	Up-Regulated
GRASP	1.36076	6.08537	6.32255	1.49e-08	8.8e-07	9.30709	Up-Regulated
KYNU	2.523	3.79516	6.31351	1.55e-08	9.12e-07	9.26959	Up-Regulated
RAMP3	1.82768	7.72372	6.29591	1.67e-08	9.81e-07	9.19663	Up-Regulated
ARHGAP31	1.06117	7.3532	6.27993	1.79e-08	1.04e-06	9.1304	Up-Regulated
LOC100233209	1.63689	1.97458	6.25315	2.01e-08	1.16e-06	9.01961	Up-Regulated
IL18BP	1.07657	7.86665	6.24613	2.07e-08	1.19e-06	8.99058	Up-Regulated
GBP4	1.64172	7.89332	6.24451	2.08e-08	1.2e-06	8.98386	Up-Regulated
IGFBP4	1.74395	11.1178	6.24183	2.11e-08	1.21e-06	8.9728	Up-Regulated
MAP4K1	1.58264	5.38025	6.23949	2.13e-08	1.22e-06	8.96311	Up-Regulated
PTPRJ	1.58003	6.6823	6.22631	2.25e-08	1.28e-06	8.90869	Up-Regulated
IRF1	1.34282	8.56341	6.22627	2.25e-08	1.28e-06	8.90853	Up-Regulated
PARP15	1.55596	1.65774	6.22166	2.29e-08	1.3e-06	8.88948	Up-Regulated
TMEM150B	1.82125	1.75561	6.21817	2.33e-08	1.32e-06	8.87508	Up-Regulated
FGD3	1.56178	5.57588	6.21729	2.34e-08	1.32e-06	8.87145	Up-Regulated
PLD4	3.00108	4.46315	6.2127	2.38e-08	1.34e-06	8.85248	Up-Regulated
C20orf197	1.34013	1.20479	6.20498	2.46e-08	1.38e-06	8.82063	Up-Regulated
SIGLEC14	1.93941	3.6319	6.20125	2.5e-08	1.4e-06	8.80524	Up-Regulated
ARL11	2.22193	4.81008	6.19954	2.52e-08	1.4e-06	8.79821	Up-Regulated
PDGFB	1.0664	8.30234	6.19788	2.54e-08	1.41e-06	8.79136	Up-Regulated
TARP	1.60196	1.55582	6.19484	2.57e-08	1.42e-06	8.77881	Up-Regulated
SH2D3C	1.1529	8.06517	6.19277	2.59e-08	1.43e-06	8.77027	Up-Regulated
CX3CR1	2.5505	5.14813	6.19042	2.62e-08	1.44e-06	8.76058	Up-Regulated
KRT8	4.20014	7.81914	6.18676	2.66e-08	1.46e-06	8.74552	Up-Regulated
GPR18	1.47821	1.45389	6.18191	2.72e-08	1.49e-06	8.72554	Up-Regulated
TM4SF1	1.63231	9.37712	6.16402	2.93e-08	1.6e-06	8.65186	Up-Regulated
TNF	1.65221	1.69242	6.16039	2.98e-08	1.62e-06	8.63691	Up-Regulated
CCL3	2.20794	5.51459	6.14735	3.15e-08	1.7e-06	8.58328	Up-Regulated
ST14	2.05821	6.04476	6.14048	3.24e-08	1.75e-06	8.55503	Up-Regulated
GBP2	2.2491	9.87942	6.13831	3.27e-08	1.76e-06	8.54612	Up-Regulated
GSDMA	1.84167	2.49828	6.13579	3.3e-08	1.78e-06	8.53574	Up-Regulated
TMEM71	1.58838	2.79314	6.13166	3.36e-08	1.8e-06	8.51879	Up-Regulated
PIK3R6	1.86403	3.64951	6.13066	3.38e-08	1.8e-06	8.51466	Up-Regulated
TNFSF12	1.4183	8.0654	6.13012	3.38e-08	1.8e-06	8.51243	Up-Regulated
SELL	2.01106	4.73299	6.11184	3.66e-08	1.94e-06	8.43738	Up-Regulated
P2RY10	1.55227	1.42838	6.10918	3.7e-08	1.96e-06	8.42644	Up-Regulated
S100B	1.97519	2.53196	6.10033	3.84e-08	2.03e-06	8.39014	Up-Regulated
SIGLEC10	1.80431	5.7595	6.08919	4.02e-08	2.12e-06	8.34445	Up-Regulated
ITGA4	1.67158	5.65289	6.08284	4.13e-08	2.18e-06	8.31845	Up-Regulated
CEACAM21	1.58075	2.96796	6.08081	4.17e-08	2.19e-06	8.31012	Up-Regulated
SP140	1.32838	4.35683	6.07561	4.26e-08	2.23e-06	8.28881	Up-Regulated
TRIM22	1.80243	7.85404	6.0718	4.33e-08	2.26e-06	8.27323	Up-Regulated
GRAP2	1.9889	1.94621	6.06815	4.4e-08	2.29e-06	8.25827	Up-Regulated
ALOX5AP	2.21481	6.14005	6.05617	4.63e-08	2.4e-06	8.20922	Up-Regulated
TRPC2	1.19032	1.22691	6.05048	4.74e-08	2.46e-06	8.18597	Up-Regulated
FCRL3	1.38501	1.16529	6.02175	5.35e-08	2.75e-06	8.06857	Up-Regulated
ZAP70	2.07805	4.07873	6.0207	5.37e-08	2.76e-06	8.06427	Up-Regulated
S100A6	2.58194	11.1762	6.01312	5.55e-08	2.83e-06	8.03331	Up-Regulated
IPCEF1	1.52296	3.49232	6.00634	5.71e-08	2.91e-06	8.00564	Up-Regulated
FAM177B	1.51585	1.61263	6.00455	5.75e-08	2.92e-06	7.99836	Up-Regulated
S100A4	2.17731	7.7206	6.00412	5.76e-08	2.92e-06	7.99659	Up-Regulated
PECAM1	1.03332	9.925	6.00309	5.79e-08	2.93e-06	7.99238	Up-Regulated
NAALADL1	1.3103	3.93075	5.9998	5.87e-08	2.96e-06	7.97899	Up-Regulated
CD6	1.8137	4.56891	5.99958	5.87e-08	2.96e-06	7.97806	Up-Regulated
AXL	1.25805	8.20108	5.97918	6.4e-08	3.2e-06	7.89494	Up-Regulated
NLRP1	1.30972	6.48524	5.97873	6.41e-08	3.2e-06	7.89311	Up-Regulated
CD93	1.15411	9.87329	5.97739	6.45e-08	3.21e-06	7.88766	Up-Regulated
PIK3R5	1.5838	6.17038	5.97156	6.61e-08	3.28e-06	7.86393	Up-Regulated
CCL2	2.27977	6.4511	5.96713	6.73e-08	3.33e-06	7.84588	Up-Regulated
LOC100188949	1.31121	1.39416	5.95909	6.96e-08	3.44e-06	7.81315	Up-Regulated
SIDT1	2.03934	3.86896	5.94203	7.48e-08	3.68e-06	7.74378	Up-Regulated
DOCK2	1.85894	6.55242	5.93959	7.56e-08	3.71e-06	7.73388	Up-Regulated
GPR84	1.80751	2.63751	5.93629	7.66e-08	3.75e-06	7.72046	Up-Regulated
TRAT1	1.66203	1.35959	5.9265	7.98e-08	3.89e-06	7.68072	Up-Regulated
NPL	1.31564	6.41356	5.92221	8.13e-08	3.95e-06	7.66329	Up-Regulated
GPR55	1.6715	1.60511	5.90511	8.73e-08	4.24e-06	7.59393	Up-Regulated
ARAP3	1.52421	8.3551	5.89357	9.16e-08	4.44e-06	7.54715	Up-Regulated
VNN1	2.29028	3.05602	5.89178	9.23e-08	4.46e-06	7.53991	Up-Regulated
HLA-F	1.56197	9.8619	5.88204	9.62e-08	4.63e-06	7.50045	Up-Regulated
FMNL1	1.62114	7.40859	5.88092	9.66e-08	4.65e-06	7.49591	Up-Regulated
VILL	1.99838	4.79468	5.8799	9.7e-08	4.65e-06	7.49179	Up-Regulated
ETS1	1.23769	9.24847	5.87415	9.94e-08	4.76e-06	7.46853	Up-Regulated
ROBO4	1.1105	8.74749	5.8669	1.02e-07	4.89e-06	7.4392	Up-Regulated
CABP4	1.1316	1.53742	5.86328	1.04e-07	4.95e-06	7.42455	Up-Regulated
PCDH12	1.13833	8.32394	5.85397	1.08e-07	5.13e-06	7.38691	Up-Regulated
FAM124B	1.62096	3.89238	5.8536	1.08e-07	5.13e-06	7.3854	Up-Regulated
CD300LB	1.55921	2.31531	5.8504	1.1e-07	5.19e-06	7.37248	Up-Regulated
CARD9	1.74827	4.05993	5.84001	1.15e-07	5.41e-06	7.3305	Up-Regulated
TAGAP	1.81519	5.60512	5.8389	1.15e-07	5.42e-06	7.32605	Up-Regulated
TGFBI	2.49549	9.90624	5.83256	1.18e-07	5.55e-06	7.30044	Up-Regulated
FAM26F	1.64283	5.57043	5.83151	1.19e-07	5.57e-06	7.29619	Up-Regulated
SERPING1	1.67381	9.62317	5.82977	1.2e-07	5.59e-06	7.28918	Up-Regulated
CLEC4E	2.10526	3.48639	5.82845	1.2e-07	5.61e-06	7.28383	Up-Regulated
PROCR	1.46915	7.77454	5.8225	1.23e-07	5.74e-06	7.25986	Up-Regulated
APOBEC3D	2.0891	6.23597	5.81937	1.25e-07	5.79e-06	7.24723	Up-Regulated
GJA5	2.08755	6.33119	5.8069	1.32e-07	6.08e-06	7.19697	Up-Regulated
CD38	1.82607	2.66405	5.79888	1.36e-07	6.28e-06	7.16464	Up-Regulated
ANO9	1.79292	1.90527	5.79556	1.38e-07	6.35e-06	7.15128	Up-Regulated
FCN1	2.07825	3.58052	5.78868	1.42e-07	6.52e-06	7.1236	Up-Regulated
XCL2	1.89246	1.69923	5.78583	1.44e-07	6.58e-06	7.11213	Up-Regulated
OLFML3	2.05636	7.39022	5.78532	1.44e-07	6.58e-06	7.1101	Up-Regulated
HAAO	2.09237	4.58916	5.78117	1.46e-07	6.68e-06	7.09338	Up-Regulated
LRRK1	1.33012	5.45825	5.77777	1.49e-07	6.75e-06	7.07972	Up-Regulated
CCL4L2	2.20922	4.63589	5.77606	1.5e-07	6.78e-06	7.07284	Up-Regulated
PTPRB	1.29112	8.19731	5.77251	1.52e-07	6.87e-06	7.05855	Up-Regulated
GJA4	1.35719	7.79906	5.7661	1.56e-07	7.02e-06	7.03281	Up-Regulated
GPR82	1.4036	1.75708	5.76555	1.56e-07	7.02e-06	7.03059	Up-Regulated
VMO1	1.64181	4.5676	5.76279	1.58e-07	7.09e-06	7.0195	Up-Regulated
TLR4	1.53135	7.47243	5.75916	1.6e-07	7.16e-06	7.00493	Up-Regulated
ZNF683	2.06515	2.20911	5.74781	1.68e-07	7.49e-06	6.95936	Up-Regulated
FGD5	1.17444	7.55401	5.72828	1.82e-07	8.05e-06	6.88105	Up-Regulated
SH3TC1	1.56041	7.44444	5.72485	1.85e-07	8.15e-06	6.8673	Up-Regulated
CISH	2.48623	7.56859	5.72424	1.85e-07	8.15e-06	6.86483	Up-Regulated
CR1	2.43542	2.26936	5.71463	1.93e-07	8.47e-06	6.82634	Up-Regulated
DUSP27	1.74262	1.52648	5.7124	1.95e-07	8.51e-06	6.81743	Up-Regulated
ITPRIPL1	1.39709	2.4499	5.70624	2e-07	8.71e-06	6.79277	Up-Regulated
CAPG	1.72429	7.86124	5.70524	2.01e-07	8.73e-06	6.78875	Up-Regulated
CARD11	1.82959	5.54367	5.69887	2.06e-07	8.94e-06	6.7633	Up-Regulated
IRF5	1.55728	6.416	5.69038	2.13e-07	9.24e-06	6.72934	Up-Regulated
C19orf35	1.41289	2.47254	5.68503	2.18e-07	9.41e-06	6.70796	Up-Regulated
PSMB9	1.3733	8.17987	5.68502	2.18e-07	9.41e-06	6.70791	Up-Regulated
SLC2A5	2.8325	4.79567	5.68291	2.2e-07	9.47e-06	6.69951	Up-Regulated
CLDN5	1.64466	8.18736	5.67773	2.25e-07	9.64e-06	6.67879	Up-Regulated
BATF3	1.51002	3.74733	5.64626	2.56e-07	1.09e-05	6.55325	Up-Regulated
APOL3	1.16684	7.73495	5.64358	2.59e-07	1.1e-05	6.54261	Up-Regulated
EPHA1	1.44846	1.42173	5.643	2.59e-07	1.1e-05	6.54028	Up-Regulated
DSC2	2.052	4.46685	5.62286	2.82e-07	1.19e-05	6.46012	Up-Regulated
KIAA0040	1.47064	7.89386	5.62103	2.84e-07	1.2e-05	6.45284	Up-Regulated
MAF	1.29326	9.43518	5.61609	2.9e-07	1.22e-05	6.4332	Up-Regulated
SLC16A5	1.43493	3.30278	5.61234	2.94e-07	1.24e-05	6.41829	Up-Regulated
TNFSF12-TNFSF13	3.20775	5.253	5.5953	3.16e-07	1.33e-05	6.3506	Up-Regulated
TNFRSF18	1.77981	2.31456	5.58241	3.33e-07	1.39e-05	6.29947	Up-Regulated
CYTL1	2.04477	3.38839	5.58219	3.33e-07	1.39e-05	6.29857	Up-Regulated
LILRB3	1.5448	4.32377	5.57527	3.43e-07	1.43e-05	6.27116	Up-Regulated
HLA-E	1.20715	12.3773	5.57502	3.43e-07	1.43e-05	6.27014	Up-Regulated
CLEC4A	1.11615	4.6155	5.57015	3.5e-07	1.45e-05	6.25085	Up-Regulated
PILRA	1.36284	5.89145	5.56199	3.62e-07	1.5e-05	6.21852	Up-Regulated
RNF125	1.12844	5.80828	5.55057	3.79e-07	1.56e-05	6.17335	Up-Regulated
TEK	1.56932	6.21083	5.54325	3.91e-07	1.6e-05	6.14438	Up-Regulated
LILRA1	1.34437	1.29686	5.53062	4.12e-07	1.69e-05	6.09448	Up-Regulated
MYO7B	1.21119	2.50268	5.51622	4.37e-07	1.79e-05	6.03763	Up-Regulated
ECSCR	1.12488	5.71807	5.5129	4.43e-07	1.8e-05	6.02452	Up-Regulated
ITGAX	1.50673	6.64336	5.50878	4.5e-07	1.83e-05	6.00827	Up-Regulated
SLC40A1	2.03627	11.1213	5.49482	4.76e-07	1.93e-05	5.95326	Up-Regulated
TINAGL1	1.23683	9.05979	5.48737	4.91e-07	1.98e-05	5.92391	Up-Regulated
C3orf54	1.26758	5.34338	5.48459	4.97e-07	2e-05	5.91297	Up-Regulated
CDH5	1.01122	9.53819	5.48447	4.97e-07	2e-05	5.9125	Up-Regulated
CLEC14A	1.10367	8.55039	5.47392	5.19e-07	2.08e-05	5.871	Up-Regulated
GPRIN3	1.80231	3.80377	5.47133	5.24e-07	2.1e-05	5.86081	Up-Regulated
FCGRT	1.23544	10.3341	5.46496	5.38e-07	2.15e-05	5.83575	Up-Regulated
COLEC12	2.47674	5.37364	5.46313	5.42e-07	2.16e-05	5.82856	Up-Regulated
C10orf54	1.27508	9.55603	5.46037	5.48e-07	2.18e-05	5.81774	Up-Regulated
ST8SIA4	1.51672	6.56393	5.44506	5.83e-07	2.3e-05	5.7576	Up-Regulated
USHBP1	1.14768	5.72214	5.43695	6.03e-07	2.37e-05	5.72582	Up-Regulated
GZMB	1.96547	3.22336	5.43502	6.08e-07	2.39e-05	5.71823	Up-Regulated
SLA2	1.55074	3.72097	5.43371	6.11e-07	2.39e-05	5.71312	Up-Regulated
CXCL12	2.11251	7.50189	5.43186	6.16e-07	2.41e-05	5.70584	Up-Regulated
SH2D1B	1.27714	1.88781	5.43037	6.19e-07	2.42e-05	5.70002	Up-Regulated
C2orf65	1.67898	2.22623	5.42862	6.24e-07	2.43e-05	5.69316	Up-Regulated
PTPRCAP	1.46177	5.72433	5.42493	6.33e-07	2.46e-05	5.67869	Up-Regulated
ALDH3B1	2.27474	8.40297	5.4226	6.39e-07	2.48e-05	5.66955	Up-Regulated
IL2RA	2.21289	2.49666	5.42179	6.41e-07	2.48e-05	5.6664	Up-Regulated
LY96	2.3849	6.90821	5.41617	6.56e-07	2.54e-05	5.64439	Up-Regulated
HNMT	1.9723	7.25149	5.413	6.65e-07	2.56e-05	5.63197	Up-Regulated
SIGLEC5	1.4615	2.76099	5.39436	7.17e-07	2.73e-05	5.5591	Up-Regulated
MYCL1	1.53945	3.17086	5.39222	7.23e-07	2.75e-05	5.55072	Up-Regulated
GPR174	1.13293	0.738938	5.39123	7.26e-07	2.75e-05	5.54685	Up-Regulated
C11orf21	1.50027	1.7485	5.38677	7.39e-07	2.8e-05	5.52943	Up-Regulated
P2RX1	2.18405	3.43344	5.37603	7.72e-07	2.9e-05	5.48751	Up-Regulated
SLFN11	1.19859	7.20842	5.37558	7.73e-07	2.9e-05	5.48577	Up-Regulated
CLIC3	1.35674	1.37719	5.37137	7.87e-07	2.94e-05	5.46936	Up-Regulated
UBASH3B	1.29493	5.24298	5.36997	7.91e-07	2.95e-05	5.46389	Up-Regulated
BMF	1.43744	6.88816	5.36934	7.93e-07	2.96e-05	5.46143	Up-Regulated
KLRD1	1.76834	2.971	5.36615	8.03e-07	2.99e-05	5.44898	Up-Regulated
LRMP	1.18417	5.79594	5.3654	8.06e-07	2.99e-05	5.44608	Up-Regulated
CD28	1.99502	3.45637	5.3638	8.11e-07	3.01e-05	5.43982	Up-Regulated
CMAH	1.30708	6.1033	5.36047	8.22e-07	3.04e-05	5.42685	Up-Regulated
SEMA3G	1.69912	6.80442	5.35874	8.28e-07	3.05e-05	5.42012	Up-Regulated
CD209	2.39223	5.23685	5.34754	8.66e-07	3.18e-05	5.37648	Up-Regulated
PAG1	1.36161	6.54327	5.34287	8.83e-07	3.24e-05	5.35833	Up-Regulated
PSMB8	1.08777	10.2968	5.33637	9.06e-07	3.32e-05	5.33303	Up-Regulated
PKIB	1.87627	4.34768	5.33348	9.17e-07	3.35e-05	5.32183	Up-Regulated
OSM	1.88699	3.90918	5.32001	9.68e-07	3.5e-05	5.26949	Up-Regulated
XCL1	1.754	1.56905	5.30273	1.04e-06	3.75e-05	5.20243	Up-Regulated
GRRP1	1.05596	4.71647	5.2961	1.07e-06	3.84e-05	5.17675	Up-Regulated
VENTX	1.76395	3.49269	5.29191	1.08e-06	3.9e-05	5.16052	Up-Regulated
ADRB2	1.46222	3.5088	5.28728	1.1e-06	3.97e-05	5.14256	Up-Regulated
MLKL	1.13599	6.72371	5.28268	1.12e-06	4.04e-05	5.12474	Up-Regulated
HGF	2.3006	4.23899	5.28066	1.13e-06	4.06e-05	5.11694	Up-Regulated
TM6SF1	1.03663	5.63623	5.27324	1.17e-06	4.17e-05	5.08824	Up-Regulated
SEMA4A	1.64525	4.62221	5.26885	1.19e-06	4.24e-05	5.07125	Up-Regulated
TMIGD2	1.44118	1.4307	5.26552	1.2e-06	4.29e-05	5.05838	Up-Regulated
CD80	1.38471	1.64158	5.26477	1.21e-06	4.29e-05	5.05548	Up-Regulated
TIFAB	1.0083	0.764399	5.26211	1.22e-06	4.33e-05	5.04521	Up-Regulated
PSMB10	1.15971	10.231	5.25938	1.23e-06	4.37e-05	5.03467	Up-Regulated
GNLY	1.91796	3.9191	5.2528	1.27e-06	4.48e-05	5.00928	Up-Regulated
FLT3	1.42557	1.6735	5.24964	1.28e-06	4.53e-05	4.99707	Up-Regulated
RAMP2	1.01	7.82363	5.24396	1.31e-06	4.63e-05	4.97514	Up-Regulated
UBD	2.1755	2.91108	5.21147	1.5e-06	5.22e-05	4.85003	Up-Regulated
CFB	3.06018	6.5998	5.21139	1.5e-06	5.22e-05	4.8497	Up-Regulated
FAM70B	1.09883	5.92224	5.20966	1.51e-06	5.24e-05	4.84303	Up-Regulated
BCL2	1.30034	5.78932	5.2027	1.55e-06	5.37e-05	4.81628	Up-Regulated
IRF7	1.37501	6.39896	5.19482	1.6e-06	5.53e-05	4.78603	Up-Regulated
CEACAM4	1.34601	1.45638	5.18887	1.64e-06	5.65e-05	4.76319	Up-Regulated
C2	2.03398	7.23214	5.17723	1.71e-06	5.89e-05	4.71855	Up-Regulated
BATF	1.80976	3.57653	5.1659	1.79e-06	6.14e-05	4.67512	Up-Regulated
LGI2	1.65123	4.27649	5.16347	1.81e-06	6.18e-05	4.6658	Up-Regulated
TRPM2	1.62115	6.90281	5.14935	1.92e-06	6.51e-05	4.61179	Up-Regulated
A2M	1.15481	13.0193	5.14676	1.94e-06	6.57e-05	4.6019	Up-Regulated
MFSD7	1.23038	5.54042	5.13631	2.02e-06	6.82e-05	4.56195	Up-Regulated
SHE	1.16424	6.58742	5.13625	2.02e-06	6.82e-05	4.56171	Up-Regulated
GAS6	1.18015	9.99531	5.12252	2.13e-06	7.17e-05	4.50931	Up-Regulated
DPEP3	1.11264	0.86768	5.12098	2.14e-06	7.18e-05	4.50344	Up-Regulated
SOX18	1.03842	7.54516	5.11928	2.16e-06	7.22e-05	4.49697	Up-Regulated
SLC16A10	1.66433	7.14947	5.11521	2.19e-06	7.32e-05	4.48145	Up-Regulated
MPZL2	1.20969	6.80397	5.11184	2.22e-06	7.41e-05	4.4686	Up-Regulated
TLR2	1.59724	7.48116	5.09902	2.34e-06	7.75e-05	4.41979	Up-Regulated
CLEC9A	1.80029	1.42652	5.08232	2.5e-06	8.25e-05	4.35629	Up-Regulated
HLA-DMB	1.41701	8.77026	5.07745	2.55e-06	8.39e-05	4.33779	Up-Regulated
TFEB	1.53086	7.87848	5.07669	2.56e-06	8.39e-05	4.33489	Up-Regulated
HK3	1.55514	4.84571	5.07669	2.56e-06	8.39e-05	4.33488	Up-Regulated
WNT5B	2.11826	5.47286	5.0759	2.56e-06	8.41e-05	4.33188	Up-Regulated
FCGBP	2.3399	9.10257	5.06695	2.66e-06	8.69e-05	4.29791	Up-Regulated
VIPR1	1.36711	3.15007	5.06216	2.71e-06	8.85e-05	4.27976	Up-Regulated
TIE1	1.01776	8.79057	5.04994	2.84e-06	9.21e-05	4.23342	Up-Regulated
MNDA	2.12715	5.54422	5.04628	2.88e-06	9.33e-05	4.21959	Up-Regulated
UCP2	1.70901	9.01449	5.0451	2.89e-06	9.36e-05	4.21513	Up-Regulated
MMRN2	1.38479	10.0478	5.04268	2.92e-06	9.43e-05	4.20596	Up-Regulated
SH3BP2	1.38004	8.78775	5.03372	3.03e-06	9.74e-05	4.17205	Up-Regulated
ALPK3	1.71975	7.31212	5.0321	3.05e-06	9.79e-05	4.16594	Up-Regulated
IRF4	1.79472	2.19388	5.029	3.08e-06	9.86e-05	4.15422	Up-Regulated
CLIC2	1.4914	7.38269	5.02863	3.09e-06	9.86e-05	4.15283	Up-Regulated
PLAUR	1.39117	7.15451	5.02694	3.11e-06	9.91e-05	4.14642	Up-Regulated
THBD	1.34062	7.96911	5.02593	3.12e-06	9.93e-05	4.14259	Up-Regulated
CECR1	1.79699	8.64157	5.02457	3.14e-06	9.96e-05	4.13748	Up-Regulated
ERMN	1.05527	1.04259	5.01446	3.26e-06	0.00010328	4.09931	Up-Regulated
P2RY12	2.05917	3.06543	5.01356	3.28e-06	0.000103327	4.09591	Up-Regulated
HLA-A	1.27759	14.4322	5.00741	3.36e-06	0.000105692	4.0727	Up-Regulated
ADCY4	1.18476	6.17657	5.00386	3.4e-06	0.000107009	4.05933	Up-Regulated
ICA1	1.15723	5.7164	4.99057	3.59e-06	0.000111881	4.00923	Up-Regulated
LIMD2	1.41058	7.04498	4.98312	3.69e-06	0.000114623	3.9812	Up-Regulated
VAMP5	1.35161	9.32922	4.98284	3.7e-06	0.000114623	3.98015	Up-Regulated
ZBP1	1.51884	1.93527	4.98022	3.73e-06	0.000115633	3.97028	Up-Regulated
KLK1	4.59557	5.25754	4.97697	3.78e-06	0.000116936	3.95806	Up-Regulated
TCIRG1	1.98477	10.2981	4.97362	3.83e-06	0.000118238	3.94549	Up-Regulated
SLC9A9	1.47531	7.28275	4.97337	3.84e-06	0.000118238	3.94455	Up-Regulated
ITGB7	1.72751	4.47066	4.97244	3.85e-06	0.000118492	3.94104	Up-Regulated
IL15RA	1.12284	6.62973	4.96677	3.94e-06	0.000120968	3.91974	Up-Regulated
CDCP1	1.99397	4.14915	4.96519	3.96e-06	0.000121449	3.9138	Up-Regulated
TREM2	1.89275	7.13689	4.96392	3.98e-06	0.000121594	3.90905	Up-Regulated
IKBKE	2.03702	5.41931	4.95392	4.14e-06	0.000126254	3.87152	Up-Regulated
FUT7	1.96038	2.84206	4.95285	4.16e-06	0.000126594	3.86751	Up-Regulated
CHST15	1.19952	7.29237	4.95205	4.17e-06	0.000126801	3.86451	Up-Regulated
GNA14	1.41349	4.17491	4.94572	4.27e-06	0.00012964	3.84078	Up-Regulated
RAP2B	1.02689	8.35719	4.94563	4.28e-06	0.00012964	3.84041	Up-Regulated
ADAM6	3.35143	7.03616	4.93652	4.43e-06	0.000134132	3.8063	Up-Regulated
TMEM173	1.20626	7.06944	4.92946	4.55e-06	0.000137467	3.77989	Up-Regulated
EPS8	1.28575	8.42805	4.92579	4.62e-06	0.000138687	3.76616	Up-Regulated
TXNDC3	1.13468	1.16921	4.92569	4.62e-06	0.000138687	3.76578	Up-Regulated
MSC	2.56544	6.59847	4.91708	4.78e-06	0.000143001	3.73358	Up-Regulated
SRGN	1.20196	9.66643	4.9148	4.82e-06	0.000144068	3.72505	Up-Regulated
CYP27A1	2.21931	10.3614	4.91061	4.9e-06	0.000146009	3.70942	Up-Regulated
MX2	1.63701	5.55255	4.91002	4.91e-06	0.000146134	3.7072	Up-Regulated
BATF2	1.28368	5.45005	4.90732	4.96e-06	0.000147461	3.69714	Up-Regulated
FXYD5	1.60551	9.47776	4.8959	5.19e-06	0.00015393	3.65455	Up-Regulated
HCG11	1.56406	5.99597	4.88769	5.36e-06	0.000158462	3.62394	Up-Regulated
ARHGAP6	1.27566	5.45565	4.88568	5.4e-06	0.000159472	3.61647	Up-Regulated
UNC13D	1.42041	6.65152	4.88528	5.41e-06	0.000159495	3.61495	Up-Regulated
BCL2A1	1.70007	3.27056	4.88273	5.46e-06	0.000160846	3.60549	Up-Regulated
B2M	1.0604	15.0317	4.87428	5.64e-06	0.000165494	3.57404	Up-Regulated
IFITM2	1.19572	10.089	4.87033	5.73e-06	0.000167568	3.55936	Up-Regulated
GPBAR1	1.21635	3.56057	4.86546	5.84e-06	0.000170481	3.54125	Up-Regulated
S100A16	1.48719	8.46334	4.83905	6.47e-06	0.000187411	3.44323	Up-Regulated
GBGT1	2.04585	7.73569	4.83826	6.49e-06	0.000187411	3.4403	Up-Regulated
SOX7	1.22987	6.29208	4.83813	6.49e-06	0.000187411	3.43982	Up-Regulated
SYNPO2	1.61674	7.6051	4.82375	6.86e-06	0.000197002	3.38659	Up-Regulated
RGL4	1.21843	2.02181	4.8212	6.93e-06	0.00019867	3.37717	Up-Regulated
CCL3L3	1.29742	1.07638	4.81965	6.97e-06	0.000199584	3.37143	Up-Regulated
AIM1	1.50714	6.67849	4.81871	7e-06	0.00020003	3.36796	Up-Regulated
DAPP1	1.74246	3.65793	4.81619	7.06e-06	0.000201703	3.35864	Up-Regulated
CCL23	1.39347	1.07745	4.80934	7.25e-06	0.000206813	3.33333	Up-Regulated
CCR7	1.77601	2.60485	4.79792	7.58e-06	0.000215218	3.29117	Up-Regulated
SH3BP1	1.30486	6.25045	4.7901	7.81e-06	0.00022057	3.26234	Up-Regulated
IKZF3	1.01675	0.902691	4.78837	7.86e-06	0.000221434	3.25596	Up-Regulated
HLA-B	1.32053	14.2782	4.77955	8.13e-06	0.000227511	3.22347	Up-Regulated
LYN	1.17484	8.10983	4.77745	8.2e-06	0.000229038	3.21576	Up-Regulated
G0S2	3.02992	8.48971	4.76111	8.73e-06	0.000242871	3.15569	Up-Regulated
ARRB1	1.22326	6.38574	4.74701	9.22e-06	0.000254636	3.10392	Up-Regulated
IGF1	1.93184	5.54476	4.739	9.5e-06	0.0002615	3.07459	Up-Regulated
EGFLAM	1.77054	4.94222	4.73785	9.54e-06	0.000261602	3.07037	Up-Regulated
CCDC48	1.15296	3.84246	4.73504	9.65e-06	0.000263731	3.06006	Up-Regulated
IER3	1.44953	7.64635	4.73082	9.8e-06	0.00026766	3.04463	Up-Regulated
HRH1	1.27937	5.5475	4.72998	9.84e-06	0.000268166	3.04155	Up-Regulated
TNFRSF10D	1.52034	4.5392	4.72657	9.96e-06	0.000271326	3.02906	Up-Regulated
STAP2	1.71736	7.99569	4.72531	1e-05	0.000272275	3.02445	Up-Regulated
GFI1	1.20192	3.12766	4.72229	1.01e-05	0.000274701	3.01342	Up-Regulated
PADI2	2.17812	4.68288	4.71686	1.03e-05	0.000279278	2.99356	Up-Regulated
MS4A1	1.61431	1.70452	4.71362	1.05e-05	0.000282091	2.98171	Up-Regulated
STEAP4	2.12053	8.18774	4.71038	1.06e-05	0.000285073	2.96989	Up-Regulated
HSPA7	1.61631	5.89957	4.70718	1.07e-05	0.000287594	2.95821	Up-Regulated
ICOSLG	1.18536	6.61979	4.70432	1.08e-05	0.00029	2.94774	Up-Regulated
PTPN6	1.41426	9.4989	4.69157	1.14e-05	0.000303645	2.90125	Up-Regulated
ATP8B4	1.52518	5.09301	4.6888	1.15e-05	0.000305672	2.89117	Up-Regulated
HCG26	1.81815	5.31824	4.68492	1.17e-05	0.000309816	2.87704	Up-Regulated
STAP1	1.11111	1.06875	4.67127	1.23e-05	0.0003234	2.82738	Up-Regulated
PTGDR	1.78865	2.25294	4.66699	1.25e-05	0.000327441	2.81183	Up-Regulated
HCP5	1.77379	8.45855	4.66222	1.27e-05	0.000333006	2.79449	Up-Regulated
IGSF21	1.85904	4.57843	4.65502	1.31e-05	0.000341787	2.76838	Up-Regulated
KCNMB1	1.23299	3.88829	4.65369	1.32e-05	0.000343084	2.76354	Up-Regulated
C8orf4	1.45992	7.50898	4.64651	1.35e-05	0.000350597	2.73753	Up-Regulated
OR2A9P	1.37624	4.37187	4.64598	1.35e-05	0.000350597	2.7356	Up-Regulated
TIAF1	1.0316	7.81655	4.63889	1.39e-05	0.000358769	2.70993	Up-Regulated
C11orf63	1.46744	2.94473	4.63694	1.4e-05	0.000360797	2.70283	Up-Regulated
UBASH3A	1.61691	1.97827	4.63674	1.4e-05	0.000360797	2.70214	Up-Regulated
MYO1B	1.09927	8.5917	4.62953	1.44e-05	0.000369849	2.67605	Up-Regulated
OXER1	1.63311	3.07317	4.62183	1.48e-05	0.000378896	2.64818	Up-Regulated
SGK223	1.01511	6.17733	4.61089	1.55e-05	0.000392928	2.60868	Up-Regulated
GLIPR1	1.50474	9.37339	4.60704	1.57e-05	0.000397689	2.59481	Up-Regulated
LILRA6	1.38718	3.95995	4.6055	1.58e-05	0.00039867	2.58926	Up-Regulated
TACR1	1.62665	2.54259	4.60196	1.6e-05	0.000402896	2.57649	Up-Regulated
DPYD	1.46869	7.81013	4.59882	1.62e-05	0.000406212	2.56515	Up-Regulated
STARD8	1.01179	6.82905	4.59791	1.62e-05	0.000407111	2.56187	Up-Regulated
C9orf139	1.07888	1.44723	4.59193	1.66e-05	0.000413851	2.54037	Up-Regulated
PLA2G2D	1.17262	1.06456	4.58626	1.7e-05	0.000422276	2.51995	Up-Regulated
CD226	1.08911	1.77641	4.58367	1.71e-05	0.000425901	2.51063	Up-Regulated
KIF21B	1.23928	5.10584	4.57749	1.75e-05	0.000434874	2.4884	Up-Regulated
PLEKHO1	1.25662	9.49271	4.56705	1.82e-05	0.000450643	2.45092	Up-Regulated
PRR5L	1.01176	6.09909	4.55567	1.9e-05	0.000466961	2.41008	Up-Regulated
TNS3	1.34471	10.1574	4.55463	1.91e-05	0.000467828	2.40636	Up-Regulated
CCL3L1	1.89303	3.30463	4.55417	1.91e-05	0.000467917	2.40471	Up-Regulated
HLA-H	1.11861	10.5207	4.55371	1.92e-05	0.000468159	2.40308	Up-Regulated
HSPA12B	1.1702	6.29582	4.5517	1.93e-05	0.000471156	2.39586	Up-Regulated
FPR2	1.31888	1.38029	4.54047	2.02e-05	0.000487356	2.35567	Up-Regulated
SOX17	1.03155	5.68844	4.53978	2.02e-05	0.000488046	2.3532	Up-Regulated
SILV	1.78748	4.57435	4.52277	2.15e-05	0.000516485	2.29242	Up-Regulated
SLC7A7	1.12258	6.92447	4.5132	2.23e-05	0.000532183	2.25829	Up-Regulated
HLA-DOB	1.55931	2.66109	4.508	2.28e-05	0.000541996	2.23974	Up-Regulated
PKIG	1.04199	10.955	4.50518	2.3e-05	0.000546451	2.22972	Up-Regulated
C13orf18	1.58643	4.24544	4.50274	2.32e-05	0.000547692	2.22101	Up-Regulated
CCL16	1.12538	1.34415	4.50272	2.32e-05	0.000547692	2.22095	Up-Regulated
CCL13	2.3104	2.20849	4.48983	2.44e-05	0.00057202	2.17511	Up-Regulated
OBFC2A	1.20452	6.66444	4.48174	2.51e-05	0.000588112	2.14636	Up-Regulated
CDC42EP2	1.02585	6.97764	4.48107	2.52e-05	0.000588308	2.14398	Up-Regulated
ANKRD22	2.06077	2.92159	4.47758	2.55e-05	0.000595325	2.13158	Up-Regulated
LGALS2	1.67777	1.67594	4.47195	2.6e-05	0.000605846	2.11163	Up-Regulated
LTF	1.88096	2.8928	4.45759	2.75e-05	0.000635452	2.06074	Up-Regulated
ABI3BP	2.61232	7.08992	4.45191	2.8e-05	0.000647523	2.04065	Up-Regulated
ANXA3	2.13554	3.46163	4.44381	2.89e-05	0.00066501	2.01204	Up-Regulated
RGS1	1.80792	8.34312	4.44259	2.9e-05	0.000667291	2.00771	Up-Regulated
GALNT6	1.19109	4.45111	4.44166	2.91e-05	0.00066809	2.00444	Up-Regulated
NEURL2	1.11439	5.8039	4.43727	2.96e-05	0.000676394	1.98894	Up-Regulated
FMO3	2.35687	4.64729	4.43578	2.98e-05	0.000678992	1.9837	Up-Regulated
GCET2	1.23194	2.52225	4.43316	3.01e-05	0.000684108	1.97443	Up-Regulated
HDAC9	1.53018	5.12301	4.42789	3.06e-05	0.000696803	1.95585	Up-Regulated
TNFSF13	1.07978	8.40576	4.42756	3.07e-05	0.00069687	1.9547	Up-Regulated
BLNK	1.71607	4.85478	4.42279	3.12e-05	0.000706942	1.93787	Up-Regulated
CD200	1.20621	6.48408	4.41389	3.23e-05	0.000728966	1.90654	Up-Regulated
METRNL	1.46734	7.23038	4.40526	3.33e-05	0.000749594	1.87619	Up-Regulated
NRG4	1.66429	4.00588	4.3988	3.41e-05	0.000765643	1.85351	Up-Regulated
PYROXD2	2.17013	4.93138	4.38241	3.62e-05	0.000801894	1.79602	Up-Regulated
GPRC5A	2.20121	7.34072	4.38103	3.64e-05	0.000804641	1.79117	Up-Regulated
DHRS9	1.61488	2.63718	4.3809	3.64e-05	0.000804641	1.79071	Up-Regulated
C10orf10	1.32157	8.87024	4.37677	3.7e-05	0.000815213	1.77624	Up-Regulated
AIM2	1.84838	1.80072	4.37163	3.77e-05	0.000828959	1.75828	Up-Regulated
RASGEF1B	1.43478	4.85089	4.35864	3.96e-05	0.000865768	1.71285	Up-Regulated
C11orf52	2.29645	2.81333	4.35716	3.98e-05	0.000868622	1.70769	Up-Regulated
PRND	1.78611	1.82651	4.34839	4.11e-05	0.000894159	1.67709	Up-Regulated
CSGALNACT1	1.59574	8.73297	4.34121	4.22e-05	0.000914108	1.65206	Up-Regulated
ALDH3B2	1.57033	1.89732	4.33757	4.27e-05	0.000924421	1.63938	Up-Regulated
CRIP3	2.16109	2.70599	4.32853	4.42e-05	0.000952479	1.60793	Up-Regulated
LOXL1	1.64231	6.06346	4.32623	4.45e-05	0.000959511	1.59993	Up-Regulated
MEFV	1.18134	2.15741	4.3223	4.52e-05	0.000971362	1.58626	Up-Regulated
EMR4P	1.17937	1.78213	4.3124	4.68e-05	0.0010018	1.5519	Up-Regulated
PLAT	1.75338	8.34345	4.31222	4.69e-05	0.0010018	1.55127	Up-Regulated
S100A3	1.37809	3.23151	4.31213	4.69e-05	0.0010018	1.55096	Up-Regulated
AFAP1L2	1.08213	6.0396	4.30891	4.74e-05	0.00101151	1.53981	Up-Regulated
SELP	1.85763	3.21211	4.303	4.85e-05	0.0010314	1.51932	Up-Regulated
FAM20A	1.88905	4.6586	4.30076	4.89e-05	0.00103881	1.51153	Up-Regulated
C10orf116	1.25444	6.96856	4.29685	4.96e-05	0.00105151	1.49801	Up-Regulated
S100A9	1.82627	5.59465	4.29023	5.08e-05	0.00107236	1.47508	Up-Regulated
MBOAT1	1.808	5.90288	4.28848	5.11e-05	0.00107737	1.46903	Up-Regulated
SCARNA17	1.03291	2.23194	4.28343	5.21e-05	0.00109396	1.45159	Up-Regulated
PYDC1	1.63596	1.30166	4.28144	5.24e-05	0.0011008	1.44469	Up-Regulated
APLNR	1.99794	6.93284	4.26815	5.5e-05	0.00114934	1.39884	Up-Regulated
FABP3	2.4904	10.5534	4.26465	5.57e-05	0.00116048	1.38677	Up-Regulated
APOL1	1.20328	9.04135	4.26232	5.62e-05	0.00116913	1.37875	Up-Regulated
C5AR1	1.25592	6.87836	4.26076	5.65e-05	0.00117458	1.37338	Up-Regulated
CXCL11	1.67935	3.05017	4.25616	5.75e-05	0.00119192	1.35753	Up-Regulated
HLA-DRB6	1.90818	6.31578	4.25177	5.84e-05	0.00120857	1.34243	Up-Regulated
GBP1	1.16402	7.96151	4.24898	5.9e-05	0.00121715	1.33285	Up-Regulated
HLA-C	1.03441	13.7039	4.23948	6.11e-05	0.0012527	1.30019	Up-Regulated
MAP3K8	1.29884	5.80624	4.23154	6.28e-05	0.00128605	1.27294	Up-Regulated
SSTR2	1.13588	4.24496	4.22926	6.34e-05	0.00129349	1.26512	Up-Regulated
DOCK11	1.53858	6.45672	4.22912	6.34e-05	0.00129349	1.26463	Up-Regulated
ARHGEF35	2.03199	3.42337	4.22832	6.36e-05	0.00129463	1.26191	Up-Regulated
ARHGEF5	2.23224	3.28362	4.22801	6.36e-05	0.0012948	1.26084	Up-Regulated
CFH	1.39253	8.44763	4.22203	6.5e-05	0.00132173	1.24036	Up-Regulated
CDH26	1.09941	2.2739	4.22112	6.52e-05	0.00132476	1.23724	Up-Regulated
ZNF217	1.07527	8.29432	4.21431	6.69e-05	0.00135501	1.21393	Up-Regulated
CCL14	1.93699	7.87362	4.20543	6.9e-05	0.00139083	1.18356	Up-Regulated
GHRL	1.03874	1.77113	4.20359	6.95e-05	0.00139733	1.17728	Up-Regulated
ACP5	1.3686	6.3907	4.20095	7.02e-05	0.00140792	1.16825	Up-Regulated
MSN	1.10868	11.7037	4.19785	7.09e-05	0.00142232	1.15767	Up-Regulated
PTGER2	1.54604	3.38311	4.19507	7.17e-05	0.00143379	1.1482	Up-Regulated
LGI4	1.2579	4.13794	4.19292	7.22e-05	0.0014435	1.14087	Up-Regulated
SDPR	1.18918	8.55134	4.19115	7.27e-05	0.0014499	1.13482	Up-Regulated
TTC25	1.11619	4.35758	4.18663	7.39e-05	0.00146933	1.11943	Up-Regulated
FAM129A	1.47343	8.8341	4.18092	7.54e-05	0.00149831	1.09998	Up-Regulated
LILRA5	1.37189	2.86056	4.1786	7.6e-05	0.00150646	1.09209	Up-Regulated
C2orf55	1.01501	5.90011	4.17449	7.71e-05	0.0015259	1.07809	Up-Regulated
GSTA1	4.0704	11.1553	4.16557	7.97e-05	0.00156488	1.0478	Up-Regulated
SIGLECP3	1.32403	1.45721	4.16499	7.98e-05	0.00156666	1.04581	Up-Regulated
EMCN	1.19483	7.73124	4.16326	8.03e-05	0.00157203	1.03996	Up-Regulated
CLEC2B	1.45254	7.47127	4.15543	8.26e-05	0.00160969	1.01339	Up-Regulated
GIPC2	2.25866	6.25931	4.15529	8.26e-05	0.00160969	1.0129	Up-Regulated
HTR7	1.30994	1.97333	4.15101	8.39e-05	0.0016222	0.998386	Up-Regulated
VAV3	1.45385	5.41356	4.15032	8.41e-05	0.0016233	0.996047	Up-Regulated
DNASE1L3	2.34937	5.78077	4.15003	8.42e-05	0.0016233	0.995067	Up-Regulated
SUCNR1	2.36029	3.09364	4.14579	8.55e-05	0.00164223	0.980697	Up-Regulated
GAS7	1.52161	6.65779	4.14573	8.55e-05	0.00164223	0.980522	Up-Regulated
HAMP	1.78021	2.53264	4.13967	8.74e-05	0.0016688	0.960007	Up-Regulated
GNG2	1.55466	7.48859	4.12442	9.23e-05	0.00174741	0.90848	Up-Regulated
STARD5	1.01746	5.38638	4.12141	9.33e-05	0.00176136	0.898329	Up-Regulated
LRP4	1.02936	7.8597	4.11996	9.37e-05	0.00176888	0.893421	Up-Regulated
EFEMP1	1.89585	9.3729	4.11367	9.59e-05	0.00180065	0.872211	Up-Regulated
RIN3	1.21128	9.99995	4.10586	9.86e-05	0.00184457	0.845927	Up-Regulated
C12orf59	1.29152	1.77931	4.10546	9.87e-05	0.00184549	0.84459	Up-Regulated
KLHDC7B	1.6048	3.0656	4.10384	9.93e-05	0.00185278	0.839131	Up-Regulated
FAM178B	1.8731	1.83937	4.10256	9.97e-05	0.00185786	0.834819	Up-Regulated
TGM2	1.37619	11.0683	4.09663	0.000101846	0.0018888	0.814886	Up-Regulated
CALCR	1.21034	1.35901	4.09351	0.00010298	0.00190638	0.804404	Up-Regulated
SH3D19	1.12582	8.5687	4.08622	0.000105676	0.00194577	0.779934	Up-Regulated
ZFPM2	1.76065	5.58163	4.08405	0.000106491	0.00195551	0.772661	Up-Regulated
PRKCDBP	1.59554	7.98207	4.0806	0.000107801	0.00197603	0.761085	Up-Regulated
TPSAB1	2.69095	3.462	4.0692	0.000112238	0.00205046	0.722911	Up-Regulated
GSTP1	1.51569	10.7394	4.06508	0.000113884	0.00207273	0.709127	Up-Regulated
BIRC3	1.28078	6.1522	4.06079	0.000115624	0.00209696	0.694781	Up-Regulated
HDC	1.7255	1.4203	4.05445	0.000118241	0.00213311	0.673605	Up-Regulated
LOC100272216	1.30438	2.64905	4.05345	0.000118656	0.00213686	0.670284	Up-Regulated
ZNF385D	1.2968	2.06547	4.05291	0.000118883	0.00213775	0.668477	Up-Regulated
BAG2	1.31918	7.30378	4.04808	0.000120927	0.00216568	0.652351	Up-Regulated
FBXO32	1.5163	7.23478	4.04792	0.000120995	0.00216568	0.651819	Up-Regulated
C10orf25	1.14797	4.26297	4.04748	0.000121181	0.00216711	0.650371	Up-Regulated
CTSA	1.14404	14.3781	4.04584	0.000121883	0.0021721	0.644903	Up-Regulated
ITM2A	1.59625	5.63684	4.04368	0.000122815	0.00218681	0.637698	Up-Regulated
SCN1B	1.57021	6.65423	4.0264	0.000130517	0.00230407	0.580171	Up-Regulated
ARHGAP22	1.31984	5.1407	4.02583	0.000130777	0.00230407	0.578293	Up-Regulated
TLR10	1.19949	2.34723	4.02565	0.000130859	0.00230407	0.577697	Up-Regulated
FAM109B	1.03737	5.51017	4.01279	0.000136906	0.00239286	0.534995	Up-Regulated
IL33	1.34921	6.59814	4.01269	0.000136952	0.00239286	0.534679	Up-Regulated
EPHX3	1.1592	2.4511	4.00089	0.000142736	0.00247081	0.495577	Up-Regulated
CD109	1.37826	6.094	3.99962	0.000143371	0.0024797	0.491385	Up-Regulated
DBNDD2	1.00416	8.27068	3.99381	0.000146314	0.00251537	0.472188	Up-Regulated
SIGLEC8	1.65857	4.88732	3.99113	0.000147692	0.00252887	0.463328	Up-Regulated
PRSS22	1.60662	1.64821	3.97978	0.000153672	0.00261886	0.425835	Up-Regulated
BHLHE22	1.78939	2.72118	3.9797	0.000153713	0.00261886	0.425581	Up-Regulated
ZNF642	1.26277	5.25799	3.97551	0.000155975	0.00265519	0.411786	Up-Regulated
THY1	1.11262	10.0566	3.97422	0.000156683	0.00266283	0.407506	Up-Regulated
2019-03-01	1.05343	4.14866	3.97176	0.000158031	0.00267909	0.399415	Up-Regulated
C1orf186	1.34854	0.806614	3.96947	0.000159299	0.00269632	0.391868	Up-Regulated
ANPEP	1.62226	5.71451	3.96214	0.000163419	0.00275225	0.367758	Up-Regulated
MTMR9L	1.25402	6.5142	3.95611	0.000166887	0.00280391	0.347932	Up-Regulated
PTPLAD2	1.47736	6.50868	3.95489	0.000167593	0.00281332	0.343946	Up-Regulated
SEMA3A	1.97984	2.81896	3.95444	0.000167861	0.00281551	0.342439	Up-Regulated
ZNF702P	1.54192	4.96823	3.95386	0.000168199	0.00281605	0.340537	Up-Regulated
LOXL4	2.19937	4.89846	3.95368	0.000168305	0.00281605	0.339946	Up-Regulated
CTSC	1.15783	11.2702	3.94761	0.000171893	0.00285889	0.320033	Up-Regulated
ACE	1.00996	7.53063	3.94723	0.000172118	0.00285889	0.318797	Up-Regulated
ILDR1	1.68181	2.10231	3.94537	0.000173235	0.00286878	0.312693	Up-Regulated
SLC43A3	1.06215	8.33922	3.94415	0.000173971	0.00287571	0.308692	Up-Regulated
C1orf175	2.30428	4.91494	3.94117	0.000175784	0.002901	0.298908	Up-Regulated
A1BG	1.70365	5.99901	3.93707	0.000178303	0.00293979	0.285483	Up-Regulated
GZMM	1.45161	3.34657	3.93546	0.000179302	0.00294526	0.280213	Up-Regulated
PLAC8	1.41949	3.06899	3.93542	0.000179327	0.00294526	0.28008	Up-Regulated
CDC42EP5	1.21955	6.06363	3.93297	0.000180853	0.00296796	0.272082	Up-Regulated
CCL21	2.69595	3.69486	3.92937	0.000183127	0.00299093	0.260295	Up-Regulated
C10orf128	1.23467	1.942	3.92595	0.00018531	0.00301938	0.249115	Up-Regulated
KLRC1	1.0246	1.29757	3.90781	0.000197312	0.00316717	0.189929	Up-Regulated
SPAG17	1.966	3.13686	3.90648	0.000198224	0.00317933	0.18558	Up-Regulated
RRAD	2.20054	6.44865	3.90446	0.000199614	0.00319663	0.178989	Up-Regulated
SPINT2	1.54169	8.54053	3.90284	0.000200734	0.00320956	0.173714	Up-Regulated
CA8	2.52164	4.35225	3.89717	0.000204698	0.00326277	0.15528	Up-Regulated
RAB37	1.57957	4.79311	3.8952	0.000206092	0.00328244	0.148883	Up-Regulated
NFKBIZ	1.37188	5.64932	3.88673	0.000212196	0.00335365	0.121369	Up-Regulated
TGFBR2	1.09324	10.6098	3.87817	0.000218544	0.00343809	0.0935928	Up-Regulated
CYP1B1	1.5153	7.17892	3.87632	0.000219942	0.00345215	0.0875842	Up-Regulated
TMPRSS13	1.14127	2.10405	3.87596	0.000220215	0.0034538	0.0864141	Up-Regulated
CPM	1.25846	10.254	3.87193	0.000223286	0.00349601	0.0733686	Up-Regulated
FAM83A	2.50798	2.83025	3.87176	0.000223418	0.00349601	0.0728111	Up-Regulated
NUDT16P1	1.95613	4.87123	3.86733	0.000226846	0.00353508	0.058464	Up-Regulated
CETP	1.43963	5.36741	3.86261	0.000230548	0.00358685	0.0432182	Up-Regulated
CD96	1.63676	4.60998	3.8623	0.000230796	0.00358685	0.0422072	Up-Regulated
CAPN11	1.15109	2.70259	3.8611	0.000231746	0.00359618	0.0383374	Up-Regulated
PLTP	1.63965	10.0524	3.85763	0.000234525	0.00363656	0.0271079	Up-Regulated
EPHB6	1.16863	4.24668	3.84993	0.000240794	0.00371133	0.00226957	Up-Regulated
EPSTI1	1.24322	6.34083	3.84905	0.000241524	0.0037198	-0.0005831	Up-Regulated
CH25H	1.44228	4.89897	3.84849	0.00024199	0.00372203	-0.00239675	Up-Regulated
LTC4S	1.15728	5.12896	3.84844	0.000242031	0.00372203	-0.00255794	Up-Regulated
PLA2G7	1.44429	4.39974	3.84661	0.000243552	0.00374261	-0.00845507	Up-Regulated
CTSH	1.04637	9.79977	3.84564	0.000244357	0.00375107	-0.0115595	Up-Regulated
CCL19	1.91557	1.70326	3.83844	0.000250455	0.00382293	-0.0347646	Up-Regulated
MACC1	1.69394	4.17912	3.83734	0.000251398	0.00383448	-0.0383047	Up-Regulated
TRPA1	1.11158	1.05915	3.83523	0.000253216	0.00385648	-0.0450866	Up-Regulated
MYOZ2	1.70344	2.20874	3.83029	0.000257526	0.0039163	-0.0609711	Up-Regulated
C1S	1.58156	10.5805	3.82312	0.000263913	0.00399273	-0.0840257	Up-Regulated
CAB39L	1.12807	7.54291	3.82095	0.000265875	0.00400979	-0.0909943	Up-Regulated
KIAA0125	1.11395	0.939125	3.81457	0.000271721	0.0040778	-0.111457	Up-Regulated
SNAI1	1.03733	5.78371	3.81387	0.000272367	0.00408451	-0.113691	Up-Regulated
RAB17	2.64712	3.90304	3.80998	0.000276	0.00412694	-0.126156	Up-Regulated
ZMYND15	1.00555	5.01004	3.80868	0.000277228	0.00414227	-0.13033	Up-Regulated
RTP4	1.46792	5.82943	3.80832	0.000277567	0.00414432	-0.131479	Up-Regulated
ZNF22	1.14028	7.83564	3.80638	0.000279407	0.00416509	-0.137694	Up-Regulated
CAMK2A	1.77581	1.9704	3.80621	0.000279566	0.00416509	-0.138231	Up-Regulated
NNMT	1.3954	7.80778	3.805	0.000280721	0.00417387	-0.142108	Up-Regulated
ASB9	1.13121	4.03434	3.80492	0.000280794	0.00417387	-0.142353	Up-Regulated
ICAM1	1.26114	8.10569	3.80045	0.000285097	0.00421993	-0.156655	Up-Regulated
ZNF257	1.6721	3.74605	3.80015	0.000285392	0.00422126	-0.157628	Up-Regulated
S100A13	1.47204	9.7738	3.79978	0.000285753	0.00422355	-0.158817	Up-Regulated
GRB7	1.98512	2.41844	3.79714	0.00028832	0.00425231	-0.167227	Up-Regulated
CYP4X1	1.02076	3.40352	3.79479	0.000290638	0.00428034	-0.174753	Up-Regulated
S100A11	1.30452	11.051	3.78832	0.000297096	0.00436293	-0.195416	Up-Regulated
OR2A7	1.59198	2.14125	3.78508	0.000300378	0.00440168	-0.205743	Up-Regulated
SLCO2A1	1.2939	7.92996	3.77929	0.00030633	0.00446509	-0.224187	Up-Regulated
OSCAR	1.01287	4.82638	3.77918	0.000306445	0.00446509	-0.224539	Up-Regulated
CPVL	1.39633	8.25746	3.7786	0.000307051	0.00447074	-0.226396	Up-Regulated
SERINC2	1.50958	9.42048	3.77739	0.000308313	0.00448277	-0.230252	Up-Regulated
FAM176B	1.13832	7.54994	3.77462	0.000311222	0.00452185	-0.239076	Up-Regulated
DARC	1.84612	4.44186	3.76846	0.000317777	0.00459111	-0.258663	Up-Regulated
RFX8	1.15083	1.67753	3.76824	0.000318007	0.00459119	-0.259342	Up-Regulated
FAM38B	1.92498	5.80872	3.76598	0.000320451	0.00461999	-0.266537	Up-Regulated
REM1	1.13945	4.02413	3.76095	0.000325949	0.0046828	-0.282518	Up-Regulated
CR2	1.03527	0.931514	3.75607	0.000331365	0.00475065	-0.297999	Up-Regulated
HRCT1	1.27403	4.21998	3.75181	0.000336166	0.00480293	-0.31151	Up-Regulated
TRIM9	1.70577	5.6395	3.74951	0.000338782	0.00481995	-0.318788	Up-Regulated
S100A2	1.53086	3.4191	3.7406	0.000349114	0.00495322	-0.346998	Up-Regulated
RORC	2.68894	3.73208	3.7391	0.000350881	0.00497142	-0.351738	Up-Regulated
PGA3	1.00315	0.863144	3.73502	0.000355739	0.00502172	-0.364647	Up-Regulated
SAMD3	1.43678	3.48143	3.73489	0.000355899	0.00502172	-0.365068	Up-Regulated
HIF3A	2.05877	6.54149	3.72949	0.000362419	0.00509621	-0.38211	Up-Regulated
COPZ2	1.5353	6.46238	3.72846	0.000363672	0.00511032	-0.385348	Up-Regulated
SPNS3	2.08912	4.34936	3.72711	0.000365336	0.0051302	-0.389634	Up-Regulated
C12orf75	1.65764	8.32439	3.7158	0.000379474	0.00529253	-0.425263	Up-Regulated
FRZB	1.21149	6.63725	3.71419	0.000381531	0.005314	-0.430336	Up-Regulated
CTSG	1.48018	0.954473	3.70843	0.000388969	0.00540293	-0.448448	Up-Regulated
MGC29506	1.70451	2.17231	3.70563	0.000392639	0.00544286	-0.457258	Up-Regulated
PHLDB2	1.19495	7.89612	3.69687	0.00040433	0.00557106	-0.484774	Up-Regulated
GUCY1A3	1.16468	7.44532	3.69296	0.00040964	0.00562913	-0.49701	Up-Regulated
ZNF208	1.70193	3.24007	3.69227	0.000410599	0.00563637	-0.499203	Up-Regulated
GPX3	1.28202	10.6502	3.68591	0.00041941	0.00570608	-0.519107	Up-Regulated
SH2D2A	1.28934	3.31339	3.68478	0.000420999	0.00572391	-0.522653	Up-Regulated
BEST1	1.20002	4.34281	3.68089	0.000426495	0.00579097	-0.534811	Up-Regulated
POU2AF1	1.51614	1.67546	3.68038	0.000427223	0.00579701	-0.536408	Up-Regulated
CEBPA	1.22206	8.05044	3.67917	0.00042895	0.00581277	-0.540191	Up-Regulated
NCRNA00181	1.43275	5.1414	3.67419	0.000436136	0.00588683	-0.555761	Up-Regulated
C1orf230	1.8232	2.23955	3.67285	0.000438085	0.00590538	-0.559941	Up-Regulated
CATSPER1	1.61175	2.03361	3.67036	0.000441745	0.0059469	-0.567735	Up-Regulated
PLEKHB1	1.29225	3.6512	3.67008	0.00044215	0.00594845	-0.568594	Up-Regulated
SNX20	1.2269	2.99306	3.66524	0.000449339	0.00602616	-0.583706	Up-Regulated
AVPR2	1.25476	2.82547	3.66482	0.00044996	0.00602982	-0.585	Up-Regulated
ARHGAP10	1.01069	7.6984	3.66035	0.000456709	0.00610432	-0.598948	Up-Regulated
HRC	1.03863	5.32838	3.65685	0.00046205	0.00616768	-0.609839	Up-Regulated
RARB	1.12911	6.31246	3.64539	0.000479968	0.00635725	-0.645469	Up-Regulated
SCARNA7	1.01003	2.23204	3.6408	0.000487331	0.00642988	-0.659724	Up-Regulated
JPH4	1.14322	2.78384	3.64025	0.00048823	0.00643762	-0.66145	Up-Regulated
MCTP1	1.32718	3.74912	3.64003	0.000488583	0.00643814	-0.662127	Up-Regulated
ZNF439	1.49037	5.35722	3.6361	0.000494979	0.00650988	-0.674303	Up-Regulated
PLCL1	1.62082	6.67075	3.6353	0.000496307	0.00651899	-0.67681	Up-Regulated
EGR2	1.35727	5.14348	3.63427	0.000497993	0.00653471	-0.679984	Up-Regulated
HMOX1	1.1235	9.64863	3.63399	0.000498458	0.00653471	-0.680859	Up-Regulated
CXCR2	1.03915	1.65944	3.63068	0.000503955	0.00659413	-0.691124	Up-Regulated
PMAIP1	1.64516	6.43095	3.62602	0.000511782	0.00667952	-0.705548	Up-Regulated
SLC37A2	1.34766	7.80653	3.62392	0.00051534	0.00671316	-0.712032	Up-Regulated
IFITM1	1.01708	9.64501	3.61502	0.000530721	0.00687483	-0.739548	Up-Regulated
TYMP	1.24744	7.93545	3.61385	0.000532776	0.00687982	-0.743163	Up-Regulated
OLFML1	1.21459	5.73394	3.61337	0.000533618	0.00687982	-0.744641	Up-Regulated
MGP	1.46314	11.7824	3.6075	0.000544062	0.00698537	-0.762772	Up-Regulated
ARHGAP24	1.2281	7.91496	3.60218	0.000553673	0.00709102	-0.779148	Up-Regulated
BFSP1	1.2172	5.47762	3.60161	0.000554729	0.00709905	-0.780929	Up-Regulated
NMNAT2	2.04733	4.77603	3.59985	0.000557954	0.00713222	-0.78635	Up-Regulated
GSDMC	1.21746	1.1389	3.59872	0.00056002	0.00715	-0.789806	Up-Regulated
LOC400759	1.19085	1.99265	3.59585	0.000565336	0.00720642	-0.79864	Up-Regulated
B3GNT8	1.92439	6.5516	3.59558	0.000565842	0.00720642	-0.799478	Up-Regulated
EOMES	1.6789	3.28417	3.58558	0.000584757	0.00738773	-0.830216	Up-Regulated
FAM25A	1.49971	1.12172	3.5851	0.000585671	0.00739472	-0.831675	Up-Regulated
KMO	1.01399	3.88568	3.58013	0.000595306	0.007475	-0.846926	Up-Regulated
HAPLN3	1.039	5.21782	3.57548	0.000604469	0.00756264	-0.8612	Up-Regulated
EMILIN2	1.22257	6.41312	3.57387	0.00060766	0.00758836	-0.866119	Up-Regulated
DNALI1	1.69728	6.22101	3.57327	0.000608858	0.00759408	-0.86796	Up-Regulated
MT1L	1.67949	4.33417	3.57084	0.000613735	0.00764098	-0.875413	Up-Regulated
IL18RAP	1.09642	2.47566	3.57039	0.000614635	0.00764755	-0.876783	Up-Regulated
TMEM233	1.3526	3.45324	3.56295	0.000629784	0.00779353	-0.899527	Up-Regulated
CD44	1.27961	9.68147	3.55813	0.000639794	0.00788887	-0.914255	Up-Regulated
GPR115	2.25484	3.31917	3.5577	0.000640711	0.0078907	-0.915592	Up-Regulated
LOC100240735	1.17274	2.17367	3.55684	0.000642512	0.00789393	-0.918213	Up-Regulated
GTSF1	1.19308	1.06798	3.5562	0.000643847	0.007905	-0.920152	Up-Regulated
GEM	1.04273	7.6155	3.55403	0.000648437	0.00794296	-0.926785	Up-Regulated
CD72	1.12176	4.89723	3.54499	0.000667866	0.0081228	-0.954349	Up-Regulated
C19orf21	2.28744	3.80956	3.53567	0.000688458	0.00832884	-0.982693	Up-Regulated
COL12A1	1.24813	8.16505	3.53514	0.000689642	0.00833541	-0.984296	Up-Regulated
CYP3A7	2.10888	3.91745	3.53507	0.000689813	0.00833541	-0.984527	Up-Regulated
CD274	1.08736	2.84408	3.53427	0.000691602	0.00835212	-0.986945	Up-Regulated
SYNPO2L	1.30266	2.01092	3.5339	0.000692447	0.00835649	-0.988084	Up-Regulated
KCNN4	1.58509	4.35261	3.53051	0.000700127	0.00842039	-0.998377	Up-Regulated
C1orf228	1.03733	3.13687	3.52953	0.000702366	0.00843744	-1.00136	Up-Regulated
S100A8	1.54325	4.43673	3.52893	0.000703741	0.00844901	-1.00318	Up-Regulated
PI3	1.84331	2.21601	3.52657	0.000709154	0.00850405	-1.01033	Up-Regulated
MDFIC	1.03055	9.04286	3.52045	0.000723404	0.0086396	-1.02889	Up-Regulated
BNC2	1.35984	5.51414	3.5194	0.000725872	0.008659	-1.03207	Up-Regulated
COL6A1	1.03904	11.8218	3.51836	0.00072833	0.00868329	-1.03522	Up-Regulated
GLT8D2	1.40641	6.61341	3.51585	0.000734281	0.00872889	-1.04281	Up-Regulated
PRAM1	1.03277	4.53313	3.5084	0.000752263	0.00889629	-1.06537	Up-Regulated
ENDOU	1.46999	3.39927	3.50645	0.000757033	0.0089397	-1.07126	Up-Regulated
CHST13	1.25791	3.27621	3.50253	0.000766688	0.00902012	-1.08308	Up-Regulated
SLPI	3.50598	6.41885	3.5004	0.000772017	0.00906723	-1.08954	Up-Regulated
TNFAIP8L3	1.61979	7.36888	3.4974	0.000779542	0.00912999	-1.09858	Up-Regulated
TNFRSF8	1.2137	3.38082	3.49103	0.000795756	0.00929816	-1.11776	Up-Regulated
UGT1A9	1.62515	1.27594	3.49017	0.000797968	0.00930881	-1.12035	Up-Regulated
LOC145820	1.0691	5.02273	3.48999	0.000798431	0.00930881	-1.12089	Up-Regulated
CD248	1.06236	8.13433	3.48229	0.00081854	0.00949749	-1.14407	Up-Regulated
CDSN	2.42544	4.22425	3.48224	0.00081867	0.00949749	-1.14421	Up-Regulated
TFPI	1.20495	8.78764	3.47828	0.000829196	0.00959064	-1.15611	Up-Regulated
HPN	1.58887	1.72768	3.47711	0.000832333	0.00961068	-1.15963	Up-Regulated
IL12A	1.00936	1.35444	3.47444	0.000839524	0.00968282	-1.16764	Up-Regulated
CEL	1.65472	6.76999	3.47364	0.000841701	0.00970248	-1.17006	Up-Regulated
LAD1	1.08855	0.869766	3.47276	0.000844088	0.00971909	-1.17269	Up-Regulated
PTGDS	2.60894	4.77078	3.47113	0.000848542	0.00976176	-1.17759	Up-Regulated
HS3ST4	2.2372	2.70916	3.45898	0.000882368	0.0100751	-1.21399	Up-Regulated
FAM23A	1.01444	3.06181	3.45707	0.000887785	0.0101201	-1.21969	Up-Regulated
KLF12	1.1257	6.83495	3.4556	0.000891986	0.0101567	-1.22408	Up-Regulated
RGS13	1.22166	1.0501	3.45467	0.000894678	0.010176	-1.22689	Up-Regulated
CBLN4	1.91996	3.53649	3.44909	0.000910824	0.0103368	-1.24353	Up-Regulated
SLC9A3R1	1.19521	9.7153	3.44673	0.000917762	0.0103983	-1.25059	Up-Regulated
TPSB2	2.31557	4.39842	3.44463	0.000923969	0.0104398	-1.25687	Up-Regulated
CDK14	1.10878	7.57941	3.44324	0.000928089	0.0104747	-1.26101	Up-Regulated
SMOC2	1.08151	6.3507	3.44231	0.000930864	0.0104888	-1.26378	Up-Regulated
SLC17A9	1.14046	4.24667	3.4335	0.000957495	0.0107535	-1.29002	Up-Regulated
ACOT11	2.13363	6.29767	3.43282	0.000959574	0.0107709	-1.29204	Up-Regulated
RNASE1	1.16502	11.3434	3.42882	0.000971937	0.0108563	-1.30394	Up-Regulated
OR51E1	1.12217	3.13656	3.41527	0.00101491	0.0112529	-1.34417	Up-Regulated
MCTP2	1.70822	5.43746	3.41055	0.00103027	0.0113963	-1.35813	Up-Regulated
FCRLA	1.27657	2.34323	3.40475	0.00104948	0.0115442	-1.37529	Up-Regulated
SOCS3	1.0449	8.89919	3.40437	0.00105075	0.0115442	-1.37642	Up-Regulated
C11orf45	1.36179	4.20498	3.40401	0.00105195	0.0115442	-1.37748	Up-Regulated
LOC728264	1.13412	6.25805	3.40287	0.0010558	0.0115607	-1.38087	Up-Regulated
CHD7	1.02398	6.94064	3.40239	0.0010574	0.0115607	-1.38228	Up-Regulated
IL1RN	1.13074	4.95792	3.39784	0.00107281	0.0117029	-1.39572	Up-Regulated
CRIP1	1.3813	6.40448	3.39454	0.00108414	0.0118076	-1.40548	Up-Regulated
FAM176A	1.20858	3.86332	3.39129	0.00109537	0.0118795	-1.41505	Up-Regulated
CD36	1.19062	10.8375	3.3828	0.00112527	0.0121102	-1.44005	Up-Regulated
SERPINF1	1.4071	8.46565	3.38274	0.00112549	0.0121102	-1.44024	Up-Regulated
ABCA6	1.48528	4.08504	3.38224	0.00112727	0.0121103	-1.4417	Up-Regulated
KRT18	1.84307	8.52382	3.38066	0.00113292	0.0121647	-1.44635	Up-Regulated
C1orf133	1.43655	2.96243	3.37965	0.00113655	0.0121778	-1.44932	Up-Regulated
CD40	1.28348	8.24088	3.37714	0.00114563	0.0122244	-1.45671	Up-Regulated
AGT	1.41676	8.37162	3.37411	0.00115667	0.012323	-1.4656	Up-Regulated
BASP1	1.71967	7.29015	3.36833	0.00117802	0.0125115	-1.48258	Up-Regulated
FLJ44606	1.03133	4.85741	3.36512	0.00119003	0.0126129	-1.49199	Up-Regulated
CCRL1	1.10696	3.82021	3.36334	0.00119676	0.0126732	-1.49723	Up-Regulated
UGT1A6	2.41087	3.43285	3.36296	0.00119818	0.0126732	-1.49833	Up-Regulated
CTF1	1.54576	5.89329	3.36138	0.0012042	0.0127237	-1.50297	Up-Regulated
GPIHBP1	1.09913	6.99912	3.34104	0.00128389	0.0133935	-1.5624	Up-Regulated
HOXA2	1.08154	3.08016	3.33565	0.00130586	0.0135549	-1.57813	Up-Regulated
MYBPHL	2.03222	2.15717	3.33065	0.00132653	0.0137103	-1.59268	Up-Regulated
COL8A2	1.04831	4.68129	3.32824	0.0013366	0.0137753	-1.59969	Up-Regulated
TAGLN3	1.00925	1.21627	3.32742	0.00134005	0.013804	-1.60208	Up-Regulated
CHI3L2	2.04109	3.00636	3.32597	0.00134615	0.0138321	-1.60629	Up-Regulated
PLA2G4A	1.38699	4.57814	3.32236	0.00136147	0.0139447	-1.61677	Up-Regulated
RNF39	1.86989	5.78472	3.32183	0.00136374	0.0139535	-1.61831	Up-Regulated
CHST6	2.25846	6.4761	3.32175	0.00136408	0.0139535	-1.61855	Up-Regulated
FAT3	1.71987	2.99193	3.31559	0.00139065	0.014197	-1.63642	Up-Regulated
ZNF676	1.73246	2.93108	3.30852	0.00142178	0.0144426	-1.65691	Up-Regulated
SIGLEC12	1.16889	2.04469	3.30821	0.00142315	0.0144426	-1.65781	Up-Regulated
PTGS2	1.59031	3.72717	3.29814	0.00146862	0.0147365	-1.68692	Up-Regulated
SUSD2	1.36986	6.50478	3.29309	0.00149195	0.0149195	-1.70151	Up-Regulated
AMPD3	1.23236	8.37551	3.28968	0.0015079	0.0150497	-1.71134	Up-Regulated
MSLN	1.08412	0.950143	3.27647	0.00157113	0.0155074	-1.74934	Up-Regulated
ZNF69	1.4246	5.02229	3.27629	0.00157204	0.0155089	-1.74987	Up-Regulated
AGBL2	1.06908	3.28807	3.2734	0.00158622	0.0156251	-1.75818	Up-Regulated
GPX7	1.15434	7.24655	3.26383	0.00163403	0.0159884	-1.78563	Up-Regulated
CTAGE4	1.1342	1.54229	3.2636	0.00163521	0.0159884	-1.7863	Up-Regulated
GSG1	1.02281	0.718528	3.26088	0.00164905	0.0160908	-1.79409	Up-Regulated
MARCO	1.9415	2.75182	3.25116	0.0016994	0.0164414	-1.82188	Up-Regulated
MT1G	1.62377	3.74879	3.24835	0.00171425	0.0165484	-1.82991	Up-Regulated
SELE	1.23065	2.28382	3.2483	0.00171449	0.0165484	-1.83005	Up-Regulated
CSTA	1.45156	4.56019	3.24397	0.00173758	0.0167241	-1.8424	Up-Regulated
GPR77	1.02377	2.44547	3.24304	0.0017426	0.0167567	-1.84506	Up-Regulated
SERPINI1	1.20387	7.66633	3.2416	0.00175038	0.0168157	-1.84918	Up-Regulated
ACY3	1.50622	1.86731	3.23918	0.00176346	0.0169177	-1.85605	Up-Regulated
STARD10	1.17535	11.1635	3.23672	0.00177691	0.0170149	-1.86307	Up-Regulated
TMEM184A	1.97987	7.50599	3.22999	0.00181412	0.0172906	-1.8822	Up-Regulated
ZNF300	1.13795	6.30781	3.22526	0.00184074	0.0174441	-1.89565	Up-Regulated
SLC7A4	2.47685	4.51125	3.2248	0.00184335	0.0174476	-1.89695	Up-Regulated
LIPC	1.16944	1.30512	3.22385	0.00184875	0.0174907	-1.89965	Up-Regulated
TRPV4	1.13125	3.73192	3.22318	0.00185257	0.0175187	-1.90156	Up-Regulated
CXCL13	1.40109	1.98133	3.22246	0.00185666	0.0175332	-1.90359	Up-Regulated
FOS	1.07418	10.3666	3.22225	0.00185786	0.0175365	-1.90419	Up-Regulated
PELI2	1.20148	6.41503	3.22189	0.00185995	0.0175482	-1.90523	Up-Regulated
TNFRSF21	1.1688	7.97974	3.21966	0.00187273	0.0176444	-1.91155	Up-Regulated
GALNT5	1.29779	1.6125	3.2185	0.00187942	0.0176831	-1.91484	Up-Regulated
CPNE4	2.3622	5.09981	3.21542	0.00189728	0.0178022	-1.92356	Up-Regulated
TSPAN1	1.25382	5.80397	3.21281	0.00191259	0.0178971	-1.93097	Up-Regulated
COL21A1	1.65895	5.04279	3.21199	0.0019174	0.0179172	-1.93329	Up-Regulated
EBF2	1.21358	2.0331	3.20675	0.00194845	0.0181661	-1.94811	Up-Regulated
C1orf88	1.67592	5.66133	3.20368	0.00196687	0.0182879	-1.95678	Up-Regulated
GPT	1.452	5.36799	3.20301	0.00197093	0.0183008	-1.95868	Up-Regulated
SKAP1	1.989	4.44248	3.20269	0.00197285	0.0183104	-1.95958	Up-Regulated
SYTL1	1.10262	3.70306	3.20204	0.0019768	0.0183282	-1.96143	Up-Regulated
FCRL6	1.20975	3.09658	3.19736	0.00200528	0.0185443	-1.97462	Up-Regulated
ENPEP	1.00007	6.57892	3.19558	0.00201625	0.0186039	-1.97964	Up-Regulated
CES8	1.59079	4.4729	3.19251	0.0020353	0.0187103	-1.98831	Up-Regulated
CLSTN2	1.21542	5.14684	3.1921	0.00203781	0.0187103	-1.98945	Up-Regulated
GATM	1.24533	8.4767	3.18992	0.00205144	0.018785	-1.99559	Up-Regulated
ANGPTL1	1.93513	6.14922	3.18795	0.00206382	0.0188732	-2.00114	Up-Regulated
PLEKHG6	1.50277	2.17599	3.18722	0.00206842	0.0188984	-2.00319	Up-Regulated
ALPK2	1.01869	1.16637	3.1791	0.00212034	0.0192955	-2.02603	Up-Regulated
COL14A1	2.0873	9.12067	3.17826	0.00212578	0.0193212	-2.02839	Up-Regulated
APOBEC3H	1.14209	2.41716	3.17806	0.00212708	0.0193212	-2.02895	Up-Regulated
MS4A2	1.66866	1.89104	3.17649	0.00213731	0.0193983	-2.03337	Up-Regulated
C4BPB	1.49846	2.07556	3.17506	0.00214663	0.0194657	-2.03738	Up-Regulated
C1orf172	1.58864	3.61445	3.17283	0.00216122	0.0195635	-2.04362	Up-Regulated
TACSTD2	1.15577	4.34627	3.16862	0.00218912	0.0197724	-2.05543	Up-Regulated
NDRG4	2.13545	11.2736	3.16403	0.00221989	0.0199975	-2.06827	Up-Regulated
TLR5	1.02244	5.7119	3.15957	0.00225021	0.0201909	-2.08076	Up-Regulated
FAM46B	1.40313	5.21747	3.15796	0.00226125	0.0202457	-2.08527	Up-Regulated
IL7	1.09341	3.68268	3.15657	0.00227077	0.0202904	-2.08913	Up-Regulated
TNFAIP2	1.03254	9.03533	3.15493	0.00228211	0.0203438	-2.09372	Up-Regulated
COX7A1	1.3176	9.02312	3.1519	0.00230321	0.0204785	-2.10218	Up-Regulated
RAB33A	1.12638	4.6518	3.15025	0.00231476	0.0205634	-2.10679	Up-Regulated
ST3GAL6	1.11002	6.91922	3.14956	0.00231959	0.0205943	-2.1087	Up-Regulated
IL6	1.37491	2.7023	3.14947	0.00232024	0.0205943	-2.10896	Up-Regulated
CLEC3B	1.02993	7.80153	3.14097	0.00238075	0.0209412	-2.13264	Up-Regulated
KBTBD12	1.2834	1.85847	3.13831	0.00239997	0.0210602	-2.14004	Up-Regulated
ACTR3C	1.64556	5.02528	3.13663	0.00241218	0.0211542	-2.1447	Up-Regulated
SMOC1	2.22706	4.67857	3.13452	0.00242761	0.0212804	-2.15056	Up-Regulated
ZNF135	1.47925	6.20183	3.13212	0.0024453	0.0213934	-2.15724	Up-Regulated
ADAMTSL4	1.17246	6.55262	3.12231	0.00251876	0.0218463	-2.18445	Up-Regulated
IQUB	1.24588	3.94743	3.1201	0.00253555	0.0219363	-2.19055	Up-Regulated
ANK3	1.85829	6.36942	3.117	0.00255933	0.0220461	-2.19912	Up-Regulated
TRNP1	1.0867	6.58018	3.11677	0.00256113	0.0220461	-2.19977	Up-Regulated
EPB49	1.38759	9.22432	3.11406	0.00258214	0.0221712	-2.20728	Up-Regulated
NR0B2	2.40192	6.97566	3.11083	0.00260731	0.0223593	-2.21619	Up-Regulated
GNMT	1.3184	3.48982	3.10861	0.00262478	0.0224432	-2.22232	Up-Regulated
PHYHD1	1.60111	4.89276	3.10345	0.00266583	0.0227197	-2.23657	Up-Regulated
CAMKK1	1.00613	8.58697	3.10067	0.00268815	0.022871	-2.24422	Up-Regulated
C3orf52	1.11414	5.60137	3.09902	0.00270152	0.0229467	-2.24878	Up-Regulated
AKR1B10	1.67011	3.7261	3.09206	0.00275842	0.0232988	-2.26791	Up-Regulated
ALDH1A1	1.74	9.50354	3.09101	0.00276714	0.02334	-2.2708	Up-Regulated
MPZ	1.1148	5.20325	3.08976	0.00277753	0.0233874	-2.27424	Up-Regulated
PDE1A	1.21073	5.03728	3.0888	0.00278553	0.0234277	-2.27688	Up-Regulated
PLCXD3	2.34227	7.12919	3.08773	0.00279445	0.0234931	-2.27981	Up-Regulated
ADCY5	1.78731	3.98609	3.07329	0.00291771	0.0243004	-2.3194	Up-Regulated
WDR86	1.06049	1.51444	3.07139	0.00293427	0.024379	-2.32459	Up-Regulated
UGT1A8	1.01275	0.786016	3.06882	0.00295682	0.0245564	-2.33161	Up-Regulated
GSTA2	2.79877	7.29417	3.06778	0.00296601	0.0246029	-2.33445	Up-Regulated
TSPAN32	1.02374	2.16687	3.06702	0.00297274	0.0246388	-2.33653	Up-Regulated
CLVS2	1.69682	1.54038	3.06629	0.00297925	0.0246641	-2.33853	Up-Regulated
ANXA1	1.26644	10.2619	3.05752	0.00305802	0.0251024	-2.36245	Up-Regulated
GPNMB	1.1445	8.93216	3.05496	0.00308141	0.0252339	-2.36943	Up-Regulated
PTPRR	1.35017	2.48025	3.04724	0.00315286	0.0256516	-2.39043	Up-Regulated
KHK	1.08965	6.77137	3.04702	0.00315491	0.0256516	-2.39102	Up-Regulated
ASCL2	1.03566	2.75563	3.04606	0.00316391	0.0256943	-2.39363	Up-Regulated
TSTD1	1.69665	7.00932	3.04416	0.00318181	0.0257886	-2.39879	Up-Regulated
CXCL2	1.41899	3.97177	3.04069	0.00321473	0.0259836	-2.40822	Up-Regulated
CHI3L1	1.46432	2.15466	3.03496	0.00326981	0.0263031	-2.42377	Up-Regulated
FAM162B	1.01486	3.80785	3.03435	0.00327567	0.0263031	-2.42541	Up-Regulated
EDAR	1.11138	1.10835	3.03433	0.00327591	0.0263031	-2.42547	Up-Regulated
AKR1D1	1.26235	2.12053	3.03418	0.00327731	0.0263031	-2.42587	Up-Regulated
SNCA	1.79799	6.2579	3.02969	0.00332116	0.0265615	-2.43803	Up-Regulated
ADCYAP1	1.07488	1.62023	3.02424	0.00337512	0.0268675	-2.45277	Up-Regulated
C6orf27	1.17234	2.44465	3.02308	0.00338664	0.026907	-2.45589	Up-Regulated
ARAP2	1.34012	6.26487	3.02108	0.0034067	0.0269829	-2.46129	Up-Regulated
C5orf62	1.01893	9.86923	3.01814	0.00343639	0.0271238	-2.46923	Up-Regulated
PLEKHA6	1.71536	5.24687	3.01648	0.00345322	0.0272148	-2.4737	Up-Regulated
LOC647121	1.50972	5.33407	3.01297	0.00348919	0.0273931	-2.48317	Up-Regulated
PRODH	1.06013	2.83663	3.01003	0.00351948	0.0275761	-2.49107	Up-Regulated
DFNA5	1.41431	9.06787	3.00593	0.00356224	0.0277544	-2.50211	Up-Regulated
SARDH	1.08266	3.91928	3.00396	0.00358298	0.0278737	-2.50742	Up-Regulated
SVEP1	1.83216	6.23048	3.00334	0.00358946	0.027903	-2.50907	Up-Regulated
ITGB4	1.00169	5.88669	3.0008	0.00361641	0.0280772	-2.5159	Up-Regulated
CPXM1	1.57822	4.33323	2.9928	0.00370233	0.0285426	-2.53735	Up-Regulated
KBTBD8	1.05823	5.28473	2.98579	0.00377925	0.0289508	-2.55613	Up-Regulated
LFNG	1.08859	7.32892	2.98369	0.00380256	0.0290643	-2.56175	Up-Regulated
C6orf141	1.49022	2.81856	2.98262	0.00381445	0.0291442	-2.5646	Up-Regulated
SERPINI2	1.52234	1.22108	2.98095	0.00383314	0.0292368	-2.56906	Up-Regulated
PLA1A	1.10567	3.80934	2.97853	0.00386041	0.0293752	-2.57553	Up-Regulated
C2orf40	1.09666	2.00004	2.97643	0.00388421	0.0295016	-2.58114	Up-Regulated
FBP2	1.13968	0.776566	2.96656	0.00399778	0.0301522	-2.60743	Up-Regulated
ZNF185	1.4442	7.0576	2.9649	0.00401712	0.0302537	-2.61184	Up-Regulated
CLVS1	1.37637	4.21477	2.96389	0.00402898	0.0303096	-2.61453	Up-Regulated
GATA1	2.10987	2.6256	2.96089	0.00406443	0.0305315	-2.62251	Up-Regulated
OLR1	1.64053	4.58781	2.96055	0.00406845	0.0305433	-2.62342	Up-Regulated
LOXL3	1.53798	8.09918	2.95758	0.00410374	0.0307145	-2.63129	Up-Regulated
FXYD2	1.04493	1.55933	2.95504	0.00413423	0.0308527	-2.63804	Up-Regulated
HTR2B	1.65454	5.98879	2.95486	0.00413641	0.0308577	-2.63852	Up-Regulated
TRPC6	1.10336	4.25127	2.95306	0.0041581	0.0309633	-2.64329	Up-Regulated
IGJ	1.75873	4.43872	2.95088	0.0041845	0.031126	-2.64906	Up-Regulated
PDE6B	1.03799	3.01113	2.95023	0.00419241	0.0311519	-2.65078	Up-Regulated
GSTM2	1.4052	9.4173	2.94933	0.00420345	0.0312104	-2.65318	Up-Regulated
C2orf88	1.03011	5.55547	2.94879	0.00420999	0.0312251	-2.65459	Up-Regulated
GPR182	1.02758	1.65569	2.94791	0.00422077	0.0312872	-2.65692	Up-Regulated
CCDC67	1.23416	2.13709	2.94786	0.00422141	0.0312872	-2.65706	Up-Regulated
ADAMDEC1	1.18139	2.07991	2.94596	0.00424476	0.0314262	-2.66209	Up-Regulated
CPXM2	1.2907	5.88204	2.945	0.00425666	0.031503	-2.66464	Up-Regulated
CKMT1A	1.54832	4.96073	2.94444	0.00426352	0.0315423	-2.66611	Up-Regulated
CYSLTR2	1.83589	5.68382	2.94376	0.00427194	0.0315717	-2.6679	Up-Regulated
C3	2.04189	12.5237	2.93964	0.00432338	0.0318204	-2.67881	Up-Regulated
DSG2	2.04647	7.26626	2.92914	0.00445683	0.0325155	-2.70649	Up-Regulated
DPT	1.85518	3.58445	2.92459	0.00451597	0.0328071	-2.7185	Up-Regulated
APOC1	1.69582	10.2962	2.92329	0.00453293	0.0329075	-2.72191	Up-Regulated
PPAPDC1A	1.68015	2.88195	2.92215	0.00454788	0.0329552	-2.7249	Up-Regulated
TPSD1	1.21436	1.02046	2.92133	0.0045586	0.033	-2.72705	Up-Regulated
B3GALT2	1.49515	3.19508	2.89809	0.0048743	0.0345902	-2.78795	Up-Regulated
TMEM119	1.33246	6.66658	2.89756	0.0048817	0.0346307	-2.78933	Up-Regulated
GPR98	2.0265	8.6659	2.89182	0.00496293	0.0350349	-2.80433	Up-Regulated
HHATL	2.00104	3.04608	2.89148	0.00496768	0.0350349	-2.8052	Up-Regulated
SLC30A2	2.15664	5.70253	2.89084	0.00497685	0.0350754	-2.80687	Up-Regulated
CTGF	1.1117	8.88868	2.89064	0.00497967	0.0350833	-2.80739	Up-Regulated
MT1M	1.49592	3.36538	2.88777	0.00502086	0.0352645	-2.81487	Up-Regulated
TXLNB	1.52417	4.5338	2.88546	0.00505417	0.0354258	-2.82088	Up-Regulated
CD79A	1.32206	3.42026	2.88218	0.00510186	0.035687	-2.82941	Up-Regulated
RENBP	1.47215	7.67865	2.88134	0.00511414	0.0357607	-2.83159	Up-Regulated
PRICKLE2	1.08514	6.95913	2.87859	0.00515463	0.0359825	-2.83875	Up-Regulated
GALNT14	1.08873	4.38893	2.87765	0.0051685	0.0360299	-2.84119	Up-Regulated
CNN2	1.01656	8.95069	2.87622	0.00518958	0.0361011	-2.84489	Up-Regulated
PHLDA2	1.21224	4.41382	2.87563	0.00519834	0.0361402	-2.84642	Up-Regulated
CHGB	1.57077	12.1264	2.87484	0.00521015	0.0361873	-2.84848	Up-Regulated
CHMP4C	1.29808	6.97852	2.87436	0.00521737	0.0362119	-2.84974	Up-Regulated
TFF3	1.20972	3.93572	2.8733	0.00523315	0.0362961	-2.85248	Up-Regulated
FXYD6	1.18145	9.9098	2.87245	0.00524588	0.0363353	-2.85468	Up-Regulated
MPP6	1.35579	5.66265	2.861	0.00542003	0.0371453	-2.88432	Up-Regulated
CYP2S1	1.20578	4.4944	2.86074	0.00542415	0.0371521	-2.88501	Up-Regulated
CLCF1	1.33894	3.67366	2.86043	0.00542895	0.0371521	-2.88581	Up-Regulated
ITLN2	1.52336	1.54837	2.85699	0.0054824	0.0374056	-2.8947	Up-Regulated
HSD11B1	1.41725	3.57597	2.84968	0.00559755	0.0379689	-2.91355	Up-Regulated
CREB3L3	1.76502	3.50571	2.84741	0.00563375	0.0381468	-2.91939	Up-Regulated
XKR8	1.03413	7.06068	2.84205	0.00572005	0.0386165	-2.93317	Up-Regulated
ZNF154	1.02945	4.85891	2.84167	0.00572627	0.0386457	-2.93415	Up-Regulated
B3GNT3	1.5561	2.29898	2.84023	0.00574978	0.0387789	-2.93787	Up-Regulated
ACSM5	1.00558	3.04964	2.83914	0.00576756	0.0388605	-2.94066	Up-Regulated
EMB	1.81847	8.64244	2.83786	0.00578854	0.0389763	-2.94395	Up-Regulated
CCDC68	1.16116	3.68119	2.83601	0.00581887	0.0391141	-2.94869	Up-Regulated
FCER1A	1.59698	4.84691	2.83555	0.00582647	0.039129	-2.94987	Up-Regulated
IRF6	1.60488	5.89116	2.82889	0.00593744	0.0396408	-2.96696	Up-Regulated
C1orf105	1.24119	1.92411	2.82225	0.00604988	0.0402006	-2.98394	Up-Regulated
KCNK5	1.14913	5.30273	2.82201	0.00605392	0.0402006	-2.98455	Up-Regulated
TMEM229A	1.60162	2.38083	2.81875	0.00610996	0.0403986	-2.99289	Up-Regulated
PLB1	1.35491	5.7589	2.81599	0.00615777	0.040597	-2.99994	Up-Regulated
MFAP4	2.01856	6.37801	2.81461	0.00618167	0.0407284	-3.00345	Up-Regulated
ADH1C	2.0898	3.41267	2.8115	0.00623607	0.0409777	-3.01137	Up-Regulated
ABCC6	1.20668	5.79584	2.80999	0.00626269	0.0411085	-3.01523	Up-Regulated
CPA1	1.00132	0.978578	2.80369	0.00637475	0.0416397	-3.03127	Up-Regulated
MCOLN2	1.60964	5.81772	2.79537	0.00652558	0.0423367	-3.05241	Up-Regulated
GCNT3	1.57781	3.92019	2.79491	0.00653399	0.0423527	-3.05357	Up-Regulated
TM4SF4	1.47157	1.67444	2.79169	0.0065933	0.0426466	-3.06174	Up-Regulated
LMOD1	1.18949	8.21001	2.78607	0.00669787	0.0430773	-3.07595	Up-Regulated
EMP3	1.14744	10.3735	2.7786	0.00683944	0.0437835	-3.09484	Up-Regulated
GRAMD1C	1.07321	7.05381	2.7778	0.00685468	0.0438674	-3.09685	Up-Regulated
CES4	1.25213	0.882442	2.77089	0.00698821	0.0444242	-3.11427	Up-Regulated
GFI1B	1.0615	1.74673	2.76142	0.00717523	0.0453253	-3.1381	Up-Regulated
RHOD	1.09887	3.00317	2.76047	0.00719422	0.0454174	-3.14048	Up-Regulated
TNFRSF14	1.06314	9.8367	2.75865	0.0072307	0.0455885	-3.14505	Up-Regulated
ZNF385B	1.75036	5.83785	2.75846	0.00723464	0.0455885	-3.14554	Up-Regulated
TMEM176B	1.49864	7.94305	2.75682	0.00726756	0.0457678	-3.14963	Up-Regulated
COBL	1.01103	2.89908	2.7508	0.0073902	0.0463411	-3.16472	Up-Regulated
CYP7B1	1.45165	5.25791	2.74927	0.00742182	0.0464968	-3.16857	Up-Regulated
LRRC25	1.20503	8.06264	2.74581	0.00749326	0.0467797	-3.1772	Up-Regulated
KRT19	1.40443	2.13627	2.73971	0.00762106	0.0473262	-3.19244	Up-Regulated
STRA6	2.01131	5.13293	2.73342	0.007755	0.0479982	-3.20813	Up-Regulated
CXCL1	1.30485	1.78003	2.73263	0.007772	0.0480574	-3.2101	Up-Regulated
ASB2	1.03683	3.81428	2.7277	0.00787846	0.0485137	-3.22235	Up-Regulated
PRKCA	1.19216	10.232	2.72352	0.00797005	0.0488871	-3.23275	Up-Regulated
ITPR3	1.30602	9.2355	2.71771	0.00809878	0.0494698	-3.24717	Up-Regulated
MET	1.01482	7.11662	2.71681	0.00811887	0.0495579	-3.2494	Up-Regulated
CD163L1	1.33721	5.45192	2.71402	0.0081815	0.0497825	-3.25631	Up-Regulated
PCP4	-4.39108	6.60178	-5.22426	1.42e-06	4.99e-05	4.89921	Down-Regulated
MC2R	-4.15331	7.74561	-5.20665	1.53e-06	5.3e-05	4.83149	Down-Regulated
D4S234E	-3.91058	6.43258	-5.43976	5.96e-07	2.35e-05	5.73682	Down-Regulated
LMX1B	-3.29723	3.18403	-5.16462	1.8e-06	6.16e-05	4.6702	Down-Regulated
SLC30A10	-3.2694	5.73675	-4.9116	4.88e-06	0.000145657	3.71313	Down-Regulated
DPP10	-3.24236	6.44684	-4.55664	1.9e-05	0.000465819	2.41356	Down-Regulated
CHRNA4	-3.16694	3.94016	-4.4857	2.47e-05	0.000580234	2.16042	Down-Regulated
JPH3	-3.15862	4.78007	-4.04659	0.000121564	0.00217206	0.647386	Down-Regulated
VGF	-3.13522	7.28795	-4.02112	0.000132958	0.00233501	0.562656	Down-Regulated
C9orf84	-3.13098	5.23399	-3.98025	0.000153415	0.00261813	0.427412	Down-Regulated
LGR5	-3.10498	5.10128	-4.00576	0.000140319	0.00244131	0.511721	Down-Regulated
HMX3	-3.05874	3.31533	-6.20917	2.42e-08	1.36e-06	8.83792	Down-Regulated
ZNF711	-3.05201	7.95682	-5.76689	1.55e-07	7.01e-06	7.03597	Down-Regulated
PLD5	-3.01064	5.65117	-4.83566	6.55e-06	0.000188942	3.43067	Down-Regulated
ASB4	-2.86527	6.92331	-3.58106	0.000593498	0.00747058	-0.844084	Down-Regulated
RELN	-2.78936	5.14859	-3.76394	0.00032267	0.00464545	-0.273018	Down-Regulated
ZNF536	-2.74312	4.96478	-4.50221	2.33e-05	0.000548103	2.21914	Down-Regulated
ANO4	-2.73703	8.57975	-5.75974	1.6e-07	7.16e-06	7.00724	Down-Regulated
NPTX1	-2.70765	9.79762	-3.44294	0.000928981	0.0104747	-1.2619	Down-Regulated
NGEF	-2.69168	8.02198	-3.91846	0.000190176	0.00308642	0.224665	Down-Regulated
PITX1	-2.67696	6.58522	-4.50095	2.34e-05	0.000550056	2.21465	Down-Regulated
RIMBP2	-2.66069	3.34795	-3.85317	0.000238139	0.0036787	0.0127077	Down-Regulated
C6orf176	-2.65087	3.89399	-4.04025	0.00012431	0.00221151	0.626255	Down-Regulated
ZCCHC12	-2.64884	4.75788	-4.78095	8.09e-06	0.000226597	3.22864	Down-Regulated
EMID2	-2.64753	5.55815	-3.99903	0.000143667	0.00248272	0.489439	Down-Regulated
HOXC10	-2.63432	5.81172	-4.37014	3.79e-05	0.000831734	1.75306	Down-Regulated
KCNH3	-2.55296	7.73593	-5.56653	3.55e-07	1.47e-05	6.23653	Down-Regulated
CALN1	-2.53076	6.63041	-2.83569	0.00582424	0.0391269	-2.94952	Down-Regulated
ATP4A	-2.52924	6.83894	-3.37979	0.00113606	0.0121778	-1.44892	Down-Regulated
C7orf52	-2.50167	2.35251	-4.74087	9.43e-06	0.000259985	3.08144	Down-Regulated
TUBBP5	-2.49154	5.04073	-4.1627	8.05e-05	0.00157203	1.03804	Down-Regulated
QPCT	-2.45637	11.8168	-4.20188	6.99e-05	0.00140455	1.17145	Down-Regulated
HSD3B2	-2.4563	10.092	-2.87225	0.00524882	0.0363435	-2.85519	Down-Regulated
HOXC13	-2.45129	4.80309	-4.03429	0.000126943	0.00224861	0.606429	Down-Regulated
SRCIN1	-2.44152	4.54344	-5.40092	6.98e-07	2.68e-05	5.58473	Down-Regulated
IGSF5	-2.40831	3.92433	-5.37679	7.7e-07	2.9e-05	5.49049	Down-Regulated
SLIT2	-2.40814	6.20362	-4.29008	5.08e-05	0.00107236	1.47459	Down-Regulated
KIF5C	-2.40691	8.28374	-5.44868	5.75e-07	2.28e-05	5.77183	Down-Regulated
ETV4	-2.40455	6.06966	-4.136	8.85e-05	0.00168612	0.947577	Down-Regulated
NOV	-2.39616	10.9658	-3.43847	0.000942386	0.010607	-1.27523	Down-Regulated
EFNA3	-2.38106	8.55614	-6.87176	1.39e-09	1.04e-07	11.6136	Down-Regulated
MMD2	-2.36203	2.92813	-3.92678	0.000184776	0.00301306	0.251839	Down-Regulated
KCNK9	-2.33102	3.74103	-4.03706	0.000125712	0.00222872	0.615649	Down-Regulated
RALYL	-2.32069	3.84623	-3.19618	0.00201255	0.0185781	-1.97795	Down-Regulated
LPHN3	-2.31879	7.52219	-3.69756	0.000403395	0.00556941	-0.482604	Down-Regulated
VPREB3	-2.31345	5.26755	-3.75037	0.000337804	0.0048194	-0.316074	Down-Regulated
PPAP2C	-2.31256	7.59793	-3.14343	0.00236302	0.0208075	-2.12577	Down-Regulated
NKD1	-2.31125	5.19655	-4.46722	2.65e-05	0.000615883	2.09488	Down-Regulated
NKX3-2	-2.30739	4.44518	-4.87925	5.54e-06	0.0001628	3.59253	Down-Regulated
FAM19A4	-2.30324	8.73071	-3.23886	0.00176523	0.0169189	-1.85698	Down-Regulated
NFATC4	-2.3023	10.1027	-4.79652	7.62e-06	0.000215898	3.28603	Down-Regulated
KIAA1644	-2.2937	4.39166	-3.81998	0.000266755	0.00401796	-0.0941029	Down-Regulated
ABCB4	-2.29365	7.93588	-3.71886	0.000375599	0.00524918	-0.415632	Down-Regulated
B4GALNT4	-2.28017	3.78235	-3.92763	0.000184236	0.00300665	0.254599	Down-Regulated
GPR61	-2.27379	3.43233	-4.83067	6.68e-06	0.000192349	3.41219	Down-Regulated
FAM166B	-2.26609	10.111	-3.04431	0.00318046	0.0257878	-2.39841	Down-Regulated
PHF21B	-2.25822	3.37506	-4.10163	0.000100056	0.00186234	0.831679	Down-Regulated
VSNL1	-2.2582	4.14052	-2.84945	0.00560112	0.0379759	-2.91412	Down-Regulated
HOXB13	-2.24509	4.43248	-3.30266	0.00144806	0.0145944	-1.67387	Down-Regulated
KCNG1	-2.24428	5.51691	-3.96015	0.000164557	0.00276914	0.361207	Down-Regulated
MCF2	-2.24121	6.10003	-2.93635	0.00436477	0.0319917	-2.68749	Down-Regulated
HOXA11AS	-2.23678	5.56459	-3.82127	0.000265584	0.00400915	-0.0899647	Down-Regulated
AFF2	-2.21464	5.30143	-3.6225	0.000517764	0.00673191	-0.716421	Down-Regulated
RORB	-2.20498	4.24929	-3.77271	0.000313239	0.00454152	-0.245147	Down-Regulated
DHRS2	-2.20069	7.38307	-3.05352	0.00309465	0.0252898	-2.37336	Down-Regulated
RHBDL3	-2.18673	7.43076	-4.25728	5.72e-05	0.00118827	1.3614	Down-Regulated
NAT8L	-2.18219	4.02976	-4.98541	3.66e-06	0.000113818	3.98983	Down-Regulated
RPRM	-2.17287	6.21024	-3.28763	0.00151755	0.0150946	-1.71724	Down-Regulated
PNLIPRP2	-2.16161	2.18063	-4.72266	1.01e-05	0.000274682	3.01476	Down-Regulated
FGF12	-2.16047	7.62217	-3.79037	0.000295036	0.00433888	-0.188874	Down-Regulated
GPR12	-2.15147	2.70873	-3.77325	0.000312668	0.00453645	-0.243434	Down-Regulated
RHBG	-2.14974	4.4596	-3.40843	0.00103725	0.0114549	-1.3644	Down-Regulated
GREB1L	-2.14725	4.95121	-4.7562	8.9e-06	0.000246537	3.13764	Down-Regulated
CTNND2	-2.13682	2.58461	-3.73774	0.000352497	0.00498743	-0.356051	Down-Regulated
DLL3	-2.12767	2.94099	-4.59954	1.61e-05	0.000405603	2.56775	Down-Regulated
MMP17	-2.12525	5.19998	-3.4429	0.000929098	0.0104747	-1.26202	Down-Regulated
ICAM5	-2.10225	4.2883	-3.29865	0.0014663	0.0147243	-1.68545	Down-Regulated
SDK2	-2.09928	4.90675	-3.71004	0.000386872	0.00538108	-0.443377	Down-Regulated
TFAP2C	-2.09761	3.67313	-3.34582	0.00126472	0.0132203	-1.54845	Down-Regulated
FAM19A5	-2.08812	4.31306	-3.61746	0.000526462	0.00683203	-0.73201	Down-Regulated
FGF9	-2.07542	7.39302	-4.16998	7.84e-05	0.00154518	1.06275	Down-Regulated
TNNI3	-2.06377	4.38643	-3.10834	0.00262692	0.0224432	-2.22307	Down-Regulated
WNK2	-2.05882	5.8778	-4.04599	0.000121819	0.0021721	0.645397	Down-Regulated
WNT4	-2.04909	7.78294	-3.21811	0.00188165	0.017696	-1.91593	Down-Regulated
HMX1	-2.04707	1.76275	-4.27636	5.34e-05	0.00111787	1.42716	Down-Regulated
UGCG	-2.04274	7.91952	-4.74284	9.36e-06	0.000258382	3.08864	Down-Regulated
GOLGA7B	-2.03577	7.34157	-3.97239	0.000157684	0.00267542	0.401491	Down-Regulated
MXRA5	-2.02856	8.90289	-3.09011	0.0027746	0.023374	-2.27327	Down-Regulated
EEF1A2	-2.02561	11.4055	-4.08446	0.000106339	0.00195447	0.77401	Down-Regulated
LPPR1	-2.01711	2.75366	-2.93559	0.00437448	0.0320147	-2.68951	Down-Regulated
GALNT9	-2.01358	3.50423	-3.02174	0.00340009	0.0269513	-2.45952	Down-Regulated
SYTL2	-1.99691	8.62869	-4.59203	1.66e-05	0.000413851	2.54071	Down-Regulated
ASTN1	-1.99448	8.56991	-2.90636	0.00475976	0.0339416	-2.76633	Down-Regulated
DLX6	-1.98893	4.65759	-3.57741	0.000600656	0.00753757	-0.855287	Down-Regulated
KAZ	-1.97841	9.0004	-5.38366	7.49e-07	2.83e-05	5.51729	Down-Regulated
SFRP1	-1.97744	8.0278	-2.99688	0.0036583	0.0283414	-2.52642	Down-Regulated
UBE2QL1	-1.97571	7.0044	-4.00144	0.000142462	0.00246814	0.497395	Down-Regulated
HMX2	-1.97257	3.63816	-3.87071	0.000224225	0.00350501	0.0694125	Down-Regulated
SCUBE1	-1.96971	7.27921	-3.69556	0.000406098	0.00559168	-0.488867	Down-Regulated
EVX1	-1.96532	3.13508	-3.95078	0.000170009	0.00284225	0.330438	Down-Regulated
AMH	-1.95313	5.21298	-4.11463	9.55e-05	0.00179612	0.875463	Down-Regulated
NDP	-1.95299	4.49489	-3.14541	0.00234895	0.0207504	-2.12028	Down-Regulated
CCDC78	-1.94978	5.27315	-5.32879	9.34e-07	3.4e-05	5.30359	Down-Regulated
NCAM2	-1.94708	5.76145	-2.84626	0.00565217	0.0382589	-2.92235	Down-Regulated
CIDEA	-1.93589	2.36543	-4.06914	0.000112261	0.00205046	0.722713	Down-Regulated
CRMP1	-1.93465	7.12329	-3.32897	0.00133354	0.0137523	-1.59756	Down-Regulated
FAM5B	-1.93341	6.16028	-3.30716	0.00142781	0.0144709	-1.66083	Down-Regulated
CACNA1B	-1.92921	3.53868	-3.18355	0.00209177	0.0190863	-2.01353	Down-Regulated
C17orf55	-1.91414	4.88688	-4.25066	5.86e-05	0.00121102	1.3386	Down-Regulated
EN2	-1.90804	3.13795	-3.93173	0.000181634	0.00297364	0.268018	Down-Regulated
MDGA2	-1.9064	2.07547	-4.09268	0.000103285	0.0019103	0.801605	Down-Regulated
JAKMIP1	-1.90554	4.77128	-2.94277	0.00428424	0.0316387	-2.67052	Down-Regulated
CNNM1	-1.89678	5.71699	-2.79752	0.00648629	0.0421886	-3.04695	Down-Regulated
DPYSL4	-1.89371	7.02011	-3.85557	0.000236183	0.00365674	0.0204756	Down-Regulated
CHST8	-1.89005	3.84896	-2.74111	0.00759168	0.047222	-3.18896	Down-Regulated
ZIC2	-1.88991	3.46683	-3.58933	0.000577603	0.00732891	-0.818709	Down-Regulated
MAPK4	-1.88671	9.62943	-3.82318	0.00026386	0.00399273	-0.0838371	Down-Regulated
HAND1	-1.88569	2.53596	-3.66732	0.000446235	0.00599163	-0.577211	Down-Regulated
CLGN	-1.8692	6.92788	-3.00579	0.00356373	0.0277554	-2.50249	Down-Regulated
B4GALNT3	-1.8652	7.00585	-4.10405	9.92e-05	0.00185278	0.839848	Down-Regulated
DMBX1	-1.86516	2.00018	-3.8044	0.000281294	0.00417568	-0.144024	Down-Regulated
PEG10	-1.85927	11.1802	-2.84324	0.00570078	0.0385117	-2.93011	Down-Regulated
BCL11A	-1.85651	5.5916	-3.88473	0.000213663	0.00337423	0.114878	Down-Regulated
FREM2	-1.85597	2.25091	-2.78564	0.00670592	0.0431035	-3.07704	Down-Regulated
CELF5	-1.84873	4.31764	-4.24715	5.94e-05	0.00122281	1.32653	Down-Regulated
EML6	-1.83573	9.1892	-4.59655	1.63e-05	0.000408204	2.55698	Down-Regulated
LEF1	-1.8269	8.80343	-3.73807	0.000352106	0.00498534	-0.355011	Down-Regulated
HOXA11	-1.82337	6.12227	-3.30364	0.00144363	0.0145692	-1.67103	Down-Regulated
SHROOM3	-1.81944	6.5418	-4.04829	0.000120837	0.00216568	0.65306	Down-Regulated
RHOU	-1.80868	10.4114	-5.50916	4.49e-07	1.83e-05	6.00975	Down-Regulated
F12	-1.80346	2.74406	-3.98518	0.0001508	0.00257779	0.443653	Down-Regulated
SYT3	-1.78546	4.16883	-3.89202	0.000208363	0.0033109	0.138552	Down-Regulated
AGRP	-1.78423	8.5419	-2.81767	0.00612859	0.0404956	-2.99564	Down-Regulated
INHA	-1.78316	10.919	-2.91282	0.00467197	0.0335872	-2.7494	Down-Regulated
CIB4	-1.77871	3.98957	-3.99693	0.000144727	0.00249685	0.482488	Down-Regulated
HR	-1.77159	4.52829	-3.71625	0.000378908	0.00528823	-0.423863	Down-Regulated
SSPO	-1.77069	5.51649	-4.05808	0.000116737	0.00211155	0.685717	Down-Regulated
KLF17	-1.76687	4.44829	-4.15437	8.29e-05	0.00161194	1.00977	Down-Regulated
TDRD12	-1.76591	2.32888	-3.19322	0.00203088	0.0186884	-1.98631	Down-Regulated
SLC13A3	-1.76479	7.34859	-3.52301	0.000717409	0.00857602	-1.02113	Down-Regulated
PTX4	-1.76042	2.06184	-5.39674	7.1e-07	2.71e-05	5.56839	Down-Regulated
CACNA1G	-1.76029	6.09731	-3.32649	0.00134395	0.0138233	-1.60477	Down-Regulated
POU4F1	-1.75671	2.05644	-3.16153	0.00223683	0.0201236	-2.07527	Down-Regulated
SLC26A10	-1.75578	3.61867	-4.69173	1.14e-05	0.000303645	2.90183	Down-Regulated
EPHA4	-1.7551	7.3696	-4.89369	5.23e-06	0.000155039	3.64628	Down-Regulated
C16orf73	-1.75382	2.94246	-3.48416	0.000813629	0.0094532	-1.13846	Down-Regulated
FBXL16	-1.74867	7.53861	-3.22548	0.00183951	0.0174435	-1.89503	Down-Regulated
SV2C	-1.74823	1.6365	-4.41198	3.25e-05	0.000732512	1.89982	Down-Regulated
ESRRG	-1.74688	6.09568	-3.13206	0.0024457	0.0213934	-2.15739	Down-Regulated
C1QL4	-1.74606	4.47363	-3.03431	0.00327609	0.0263031	-2.42553	Down-Regulated
S1PR3	-1.74114	10.8163	-5.10958	2.24e-06	7.47e-05	4.45999	Down-Regulated
CDH11	-1.73925	8.93198	-3.22139	0.00186278	0.0175668	-1.90663	Down-Regulated
GPRC6A	-1.73854	1.97325	-3.40235	0.00105752	0.0115607	-1.38239	Down-Regulated
GALNTL1	-1.73647	8.53836	-4.15492	8.28e-05	0.0016103	1.01164	Down-Regulated
GRID2	-1.73303	2.62523	-3.11768	0.00255412	0.0220227	-2.19725	Down-Regulated
CACNA1I	-1.73301	7.11325	-3.58063	0.000594336	0.00747196	-0.845401	Down-Regulated
PDE2A	-1.72942	10.255	-3.08298	0.00283446	0.0237445	-2.29285	Down-Regulated
RIPK4	-1.72801	2.10704	-3.29903	0.00146455	0.0147238	-1.68435	Down-Regulated
SEZ6L	-1.72703	2.935	-3.02804	0.00333737	0.0266289	-2.44248	Down-Regulated
CNTFR	-1.72379	2.82634	-3.28926	0.00150986	0.015059	-1.71255	Down-Regulated
PDX1	-1.72208	2.01801	-3.18903	0.00205703	0.0188278	-1.9981	Down-Regulated
CHRNA3	-1.71563	3.2959	-3.62341	0.000516218	0.00671692	-0.713624	Down-Regulated
PRR7	-1.70843	7.28167	-4.39572	3.45e-05	0.000772699	1.8427	Down-Regulated
DLX6AS	-1.70037	2.61291	-4.06159	0.000115299	0.00209476	0.697447	Down-Regulated
SLC17A7	-1.69719	3.95102	-4.08316	0.000106827	0.00195993	0.769678	Down-Regulated
SNORD116-4	-1.69129	2.60532	-3.08031	0.00285717	0.0238932	-2.30018	Down-Regulated
GNAZ	-1.68823	8.56374	-5.21749	1.46e-06	5.11e-05	4.87319	Down-Regulated
TLL2	-1.6856	3.44281	-3.73098	0.00036061	0.00507425	-0.377414	Down-Regulated
GLT25D2	-1.68383	6.12974	-3.23886	0.00176523	0.0169189	-1.85698	Down-Regulated
SHANK2	-1.68381	3.70952	-3.0098	0.0035219	0.0275761	-2.4917	Down-Regulated
CBS	-1.68079	5.58206	-2.97355	0.00391706	0.0296704	-2.58882	Down-Regulated
ARHGEF4	-1.67948	4.76013	-3.37867	0.00114009	0.012197	-1.4522	Down-Regulated
PRKAR2B	-1.67031	10.9359	-4.52912	2.1e-05	0.000505535	2.31511	Down-Regulated
HAGHL	-1.66486	6.8666	-4.34467	4.16e-05	0.000904496	1.66413	Down-Regulated
ENTPD8	-1.66244	2.38774	-3.33563	0.00130594	0.0135549	-1.57818	Down-Regulated
SEMA6B	-1.65759	10.5402	-4.8238	6.86e-06	0.000197002	3.38679	Down-Regulated
NEUROG2	-1.65439	2.72868	-3.57614	0.000603166	0.00755983	-0.859184	Down-Regulated
GPR133	-1.65244	4.63966	-2.84115	0.00573481	0.0386906	-2.9355	Down-Regulated
LOC645323	-1.64962	3.96637	-2.74152	0.00758304	0.0472043	-3.18793	Down-Regulated
TFR2	-1.64771	6.08262	-3.21563	0.00189608	0.017799	-1.92298	Down-Regulated
CASKIN1	-1.64088	4.19505	-3.68619	0.000419017	0.00570452	-0.518228	Down-Regulated
PLXNB3	-1.64014	9.30496	-2.73922	0.00763151	0.0473767	-3.19367	Down-Regulated
FOXD4	-1.63887	4.14465	-4.44196	2.91e-05	0.00066809	2.00549	Down-Regulated
ZNF280A	-1.63555	3.65069	-2.86459	0.00536493	0.0368862	-2.87505	Down-Regulated
PNMA6A	-1.62871	7.05052	-3.38505	0.00111729	0.0120726	-1.43345	Down-Regulated
TWIST2	-1.62694	3.9285	-3.69005	0.000413649	0.00565018	-0.506141	Down-Regulated
HOXA13	-1.62417	6.24992	-3.00697	0.00355134	0.0277115	-2.49931	Down-Regulated
CITED1	-1.62359	4.42874	-4.56182	1.86e-05	0.000458493	2.43213	Down-Regulated
PNMAL2	-1.62227	8.93508	-3.96664	0.000160878	0.00271391	0.382552	Down-Regulated
ACCN3	-1.61976	4.94495	-4.62628	1.46e-05	0.000373961	2.66429	Down-Regulated
C4orf6	-1.61808	2.05596	-3.40414	0.00105152	0.0115442	-1.3771	Down-Regulated
C1orf125	-1.61508	2.70021	-4.09444	0.000102642	0.00190185	0.807515	Down-Regulated
ANKRD43	-1.60968	2.70231	-3.37077	0.00116896	0.0124281	-1.47541	Down-Regulated
CACNB2	-1.60444	6.86894	-3.46612	0.00086232	0.00989019	-1.19259	Down-Regulated
GRID1	-1.60418	6.36974	-3.30711	0.00142806	0.0144709	-1.66099	Down-Regulated
NRTN	-1.60229	6.51013	-3.77024	0.000315863	0.00457083	-0.252986	Down-Regulated
SLC47A1	-1.59744	10.8127	-3.40788	0.00103909	0.0114691	-1.36605	Down-Regulated
KIF26A	-1.59534	7.03807	-3.33589	0.00130486	0.0135549	-1.57742	Down-Regulated
TLE6	-1.5944	4.21811	-4.11525	9.53e-05	0.0017938	0.877557	Down-Regulated
LGI3	-1.59407	4.49143	-3.08086	0.0028525	0.0238735	-2.29867	Down-Regulated
ZNF114	-1.59374	4.40308	-3.9004	0.000202432	0.00323418	0.165775	Down-Regulated
C5orf38	-1.59245	1.82465	-2.8949	0.00491918	0.0348004	-2.79628	Down-Regulated
AATK	-1.59151	6.74421	-4.58216	1.72e-05	0.00042781	2.5052	Down-Regulated
FSD1	-1.58373	4.2973	-3.65867	0.000459257	0.00613438	-0.604159	Down-Regulated
THSD7B	-1.58334	4.77215	-2.83952	0.00576127	0.0388309	-2.93967	Down-Regulated
SBK1	-1.58115	8.23705	-4.24015	6.09e-05	0.00125165	1.30248	Down-Regulated
FUT2	-1.57591	4.79946	-5.03021	3.07e-06	9.84e-05	4.1588	Down-Regulated
SLC44A4	-1.57019	7.15401	-3.615	0.000530765	0.00687483	-0.739626	Down-Regulated
C4orf50	-1.56945	1.86067	-3.83605	0.000252509	0.00384856	-0.0424537	Down-Regulated
GREB1	-1.56889	7.4123	-3.41113	0.00102837	0.0113875	-1.35641	Down-Regulated
C10orf72	-1.56488	10.4352	-4.29284	5.03e-05	0.00106478	1.48412	Down-Regulated
SLC6A9	-1.56127	9.12843	-3.62547	0.000512705	0.00668732	-0.707234	Down-Regulated
SYNGR3	-1.56096	4.66255	-3.25141	0.00169812	0.0164367	-1.82118	Down-Regulated
LRRC4C	-1.55985	5.15459	-2.92716	0.00448247	0.0326562	-2.71172	Down-Regulated
NR4A3	-1.55713	7.91917	-3.28546	0.00152785	0.015174	-1.7235	Down-Regulated
TBX5	-1.55021	1.56663	-3.07912	0.00286734	0.0239489	-2.30343	Down-Regulated
CDH15	-1.54625	2.99423	-3.93223	0.000181317	0.00297082	0.269665	Down-Regulated
BRSK1	-1.54556	7.70794	-4.79628	7.63e-06	0.000215898	3.28512	Down-Regulated
NECAB2	-1.54382	3.22781	-2.81978	0.00609221	0.0403071	-2.99025	Down-Regulated
DDN	-1.54069	4.14264	-4.42637	3.08e-05	0.00069842	1.95048	Down-Regulated
TBX3	-1.53917	13.4272	-4.26917	5.48e-05	0.00114626	1.40235	Down-Regulated
C10orf93	-1.53705	2.27772	-4.09846	0.000101187	0.00187998	0.821035	Down-Regulated
KHDRBS2	-1.53614	2.87887	-2.92689	0.00448595	0.0326699	-2.71242	Down-Regulated
SLC8A2	-1.53497	4.78991	-3.10954	0.00261744	0.0224181	-2.21975	Down-Regulated
HAPLN4	-1.53483	2.45628	-2.94093	0.00430718	0.0317738	-2.67539	Down-Regulated
C17orf96	-1.53085	6.62119	-4.46561	2.66e-05	0.000618254	2.08915	Down-Regulated
CIT	-1.52902	10.0996	-5.99407	6.01e-08	3.02e-06	7.95561	Down-Regulated
RAB3B	-1.52743	3.99187	-3.67527	0.000434572	0.00587345	-0.552395	Down-Regulated
DSCAM	-1.52607	3.65545	-2.8851	0.00505948	0.0354388	-2.82183	Down-Regulated
GATA3	-1.51057	5.41149	-2.86945	0.005291	0.0365492	-2.86246	Down-Regulated
LOC441177	-1.50887	1.57347	-4.17934	7.58e-05	0.00150393	1.09459	Down-Regulated
LOC728819	-1.50837	5.06695	-4.18851	7.34e-05	0.00146088	1.12582	Down-Regulated
TMEM105	-1.49481	2.89335	-3.25478	0.0016805	0.0163047	-1.81155	Down-Regulated
C12orf53	-1.48698	3.59195	-2.82065	0.0060773	0.0402344	-2.98804	Down-Regulated
NTNG2	-1.48074	5.5596	-3.68824	0.000416166	0.00567324	-0.511829	Down-Regulated
NXPH4	-1.47906	4.03581	-2.95022	0.00419254	0.0311519	-2.65081	Down-Regulated
SLC22A17	-1.47392	8.76371	-3.64607	0.000478895	0.00634713	-0.643373	Down-Regulated
PTPRS	-1.47156	10.7561	-6.29058	1.71e-08	1e-06	9.17452	Down-Regulated
RTN4R	-1.47144	7.354	-3.30577	0.00143406	0.0145009	-1.66488	Down-Regulated
NUDT10	-1.46862	4.06457	-3.43176	0.000962826	0.0107956	-1.29519	Down-Regulated
NETO2	-1.46569	9.57359	-5.00262	3.42e-06	0.000107366	4.05466	Down-Regulated
LOC285548	-1.46451	2.1544	-3.18746	0.00206692	0.0188931	-2.00252	Down-Regulated
TYRO3	-1.46188	8.35391	-5.0876	2.45e-06	8.09e-05	4.37635	Down-Regulated
ABLIM2	-1.4614	7.77914	-3.09678	0.00271967	0.0230688	-2.25492	Down-Regulated
B4GALNT1	-1.46131	5.89023	-3.3828	0.00112527	0.0121102	-1.44006	Down-Regulated
SYT7	-1.45955	8.12187	-2.87105	0.00526682	0.0364189	-2.8583	Down-Regulated
2019-09-03	-1.45536	5.07357	-4.02608	0.000130664	0.00230407	0.579112	Down-Regulated
XYLT1	-1.45426	9.92112	-5.46606	5.36e-07	2.14e-05	5.84008	Down-Regulated
DPYSL5	-1.45207	1.9305	-2.90395	0.00479293	0.0340953	-2.77265	Down-Regulated
APCDD1	-1.45151	8.50527	-3.07226	0.0029267	0.0243416	-2.32222	Down-Regulated
TMEM121	-1.45144	4.22842	-3.58559	0.000584726	0.00738773	-0.830167	Down-Regulated
NUDT11	-1.45092	5.53558	-3.06503	0.00299047	0.0247259	-2.34198	Down-Regulated
BAIAP3	-1.44985	9.02899	-4.03816	0.000125226	0.00222204	0.619306	Down-Regulated
SLC29A4	-1.4468	5.51442	-3.37304	0.0011606	0.0123521	-1.46875	Down-Regulated
BCAN	-1.43825	4.4873	-3.92437	0.00018633	0.00303359	0.243936	Down-Regulated
SERINC5	-1.43686	7.00188	-2.98033	0.00384009	0.0292531	-2.57071	Down-Regulated
C2orf72	-1.43676	4.67635	-3.30593	0.00143331	0.0145009	-1.66439	Down-Regulated
CYP27B1	-1.43502	5.63461	-4.38859	3.54e-05	0.00078982	1.81768	Down-Regulated
TMEM59L	-1.43192	3.51049	-2.87973	0.00513785	0.0358854	-2.83579	Down-Regulated
AFF3	-1.43172	6.62655	-2.72437	0.00795129	0.0487921	-3.23063	Down-Regulated
KCNQ2	-1.42764	1.30499	-3.09945	0.00269798	0.0229356	-2.24757	Down-Regulated
DPF1	-1.42634	3.25888	-3.39241	0.00109148	0.0118536	-1.41175	Down-Regulated
NTN5	-1.42225	3.93088	-3.41598	0.00101259	0.0112431	-1.34204	Down-Regulated
LGSN	-1.42136	2.06435	-3.35268	0.00123768	0.0130039	-1.52841	Down-Regulated
MED12L	-1.4163	4.70759	-3.90829	0.00019699	0.00316627	0.191465	Down-Regulated
RGS9BP	-1.41399	3.27021	-4.92637	4.61e-06	0.000138687	3.76832	Down-Regulated
LEPREL2	-1.41187	7.87667	-2.78095	0.00679455	0.0435368	-3.0889	Down-Regulated
PRDM12	-1.41059	2.9832	-4.64623	1.35e-05	0.000350597	2.73651	Down-Regulated
SLC9A3	-1.40623	2.87695	-3.30751	0.00142627	0.0144671	-1.65983	Down-Regulated
DLX4	-1.4055	2.43378	-3.03008	0.00331737	0.0265551	-2.43698	Down-Regulated
ISM2	-1.40458	2.61734	-3.60926	0.000540901	0.00695348	-0.757322	Down-Regulated
TMEM145	-1.39018	5.16861	-3.19239	0.002036	0.0187103	-1.98863	Down-Regulated
MAPT	-1.38702	6.65599	-2.93472	0.00438551	0.032075	-2.6918	Down-Regulated
PAX2	-1.3842	1.74579	-3.56003	0.000635833	0.00785418	-0.908454	Down-Regulated
EFNA2	-1.37995	1.61311	-3.55853	0.000638968	0.00788343	-0.913049	Down-Regulated
SORCS2	-1.37938	5.74927	-2.75862	0.00723131	0.0455885	-3.14512	Down-Regulated
HS3ST5	-1.379	1.82603	-2.90621	0.00476182	0.0339445	-2.76672	Down-Regulated
VAX1	-1.37622	1.12754	-3.48725	0.000805534	0.00937507	-1.12914	Down-Regulated
GAS2L3	-1.37142	5.11746	-3.65206	0.000469467	0.00623829	-0.624754	Down-Regulated
MS4A15	-1.36398	2.14109	-3.07193	0.00292953	0.0243495	-2.32311	Down-Regulated
BDNF	-1.36299	5.38401	-2.81723	0.00613618	0.0405067	-2.99676	Down-Regulated
DTX1	-1.3611	7.5152	-3.09172	0.00276129	0.0233097	-2.26886	Down-Regulated
SIM2	-1.35964	5.16641	-3.78047	0.000305104	0.00445188	-0.220419	Down-Regulated
C9orf47	-1.35326	3.97829	-3.67465	0.000435473	0.00588176	-0.554336	Down-Regulated
PSD3	-1.34889	10.3208	-6.0163	5.47e-08	2.8e-06	8.0463	Down-Regulated
C8orf79	-1.34827	5.14621	-2.88814	0.0050155	0.0352485	-2.8139	Down-Regulated
KAZALD1	-1.34703	5.45728	-3.87701	0.000219422	0.00344927	0.0898129	Down-Regulated
DLGAP3	-1.34548	5.58151	-3.35176	0.00124129	0.0130284	-1.53111	Down-Regulated
NKPD1	-1.34362	3.59634	-3.62797	0.000508488	0.00664497	-0.699504	Down-Regulated
CELF4	-1.34212	3.57215	-2.99296	0.00370059	0.0285426	-2.53692	Down-Regulated
SP5	-1.3398	4.98565	-3.44371	0.000926678	0.0104646	-1.25959	Down-Regulated
LONRF3	-1.33633	4.49478	-3.62671	0.00051061	0.00666846	-0.703402	Down-Regulated
NR5A1	-1.33542	13.1196	-2.83337	0.00586264	0.0393334	-2.95548	Down-Regulated
LRRC36	-1.33522	3.08503	-4.50325	2.32e-05	0.000547692	2.22284	Down-Regulated
TSPAN7	-1.3334	12.0558	-3.6478	0.000476154	0.00631489	-0.638	Down-Regulated
ERN1	-1.33243	6.89582	-3.5229	0.000717662	0.00857602	-1.02146	Down-Regulated
SERPINE2	-1.33231	10.2356	-2.76768	0.00705121	0.0447762	-3.12237	Down-Regulated
HUNK	-1.33229	3.55613	-3.2303	0.00181241	0.0172906	-1.88133	Down-Regulated
GRIK5	-1.32877	3.58448	-2.92311	0.00453529	0.0329075	-2.72238	Down-Regulated
TUBB8	-1.32153	3.05786	-4.39332	3.48e-05	0.000778712	1.83427	Down-Regulated
EMX2	-1.31981	2.02607	-2.79398	0.00655093	0.0424127	-3.05591	Down-Regulated
KCNK3	-1.31653	12.504	-3.66176	0.000454571	0.0060797	-0.594551	Down-Regulated
RXFP3	-1.3147	1.73296	-3.21291	0.00191196	0.0178971	-1.93067	Down-Regulated
LOC642852	-1.31401	8.22586	-5.37488	7.76e-07	2.91e-05	5.48302	Down-Regulated
SLC12A1	-1.31365	2.63797	-2.84428	0.00568403	0.0384238	-2.92744	Down-Regulated
WFIKKN1	-1.31338	4.69656	-3.90367	0.000200154	0.00320277	0.176445	Down-Regulated
LDLR	-1.30667	13.0469	-3.04228	0.00319962	0.0258921	-2.40391	Down-Regulated
DNASE1L2	-1.28983	4.76141	-4.08543	0.000105974	0.0019495	0.777272	Down-Regulated
ATRNL1	-1.28873	7.36554	-2.73135	0.00779946	0.0481428	-3.21328	Down-Regulated
ZNF836	-1.28558	8.26611	-4.14585	8.55e-05	0.00164223	0.980907	Down-Regulated
PLAC2	-1.2852	4.03499	-3.0263	0.00335463	0.0267458	-2.4472	Down-Regulated
B3GNT4	-1.27749	2.44415	-3.06723	0.00297094	0.0246338	-2.33597	Down-Regulated
MERTK	-1.27129	9.99639	-3.29588	0.00147901	0.0148189	-1.69344	Down-Regulated
OLFM2	-1.27063	10.8168	-2.90499	0.0047786	0.0340169	-2.76992	Down-Regulated
ENC1	-1.26536	10.0566	-3.45273	0.000900246	0.010228	-1.23266	Down-Regulated
APC2	-1.25973	3.99287	-3.49738	0.000779585	0.00912999	-1.09863	Down-Regulated
PTPRF	-1.25426	10.2648	-4.02355	0.000131831	0.00231918	0.570706	Down-Regulated
PYCR1	-1.25267	7.60745	-3.55715	0.000641864	0.00789393	-0.917272	Down-Regulated
SLC2A14	-1.25093	7.08476	-3.49445	0.000787019	0.00920655	-1.10747	Down-Regulated
SALL2	-1.2498	6.62018	-3.25814	0.00166309	0.016197	-1.80192	Down-Regulated
SYT5	-1.24806	3.20916	-2.71674	0.00812044	0.0495579	-3.24957	Down-Regulated
QRICH2	-1.24759	5.97275	-3.66219	0.000453925	0.00607502	-0.59322	Down-Regulated
PAQR6	-1.24468	5.39958	-3.81938	0.000267304	0.00402195	-0.0960363	Down-Regulated
TUBB4	-1.24314	13.3921	-3.0569	0.00306373	0.0251191	-2.36416	Down-Regulated
PTPRH	-1.24162	10.6241	-4.34234	4.2e-05	0.000911293	1.656	Down-Regulated
TRIM7	-1.23837	5.48712	-3.86768	0.000226572	0.00353459	0.0596048	Down-Regulated
HIST1H3H	-1.23676	3.74699	-3.41779	0.00100676	0.0112087	-1.33667	Down-Regulated
FAM114A1	-1.23617	9.16765	-5.01493	3.26e-06	0.000103251	4.10106	Down-Regulated
NFASC	-1.22674	8.15928	-2.92074	0.00456647	0.0330337	-2.72862	Down-Regulated
SOX1	-1.22645	1.0098	-2.77455	0.00691715	0.0441433	-3.10504	Down-Regulated
SORBS2	-1.22603	10.5324	-3.01325	0.00348628	0.0273807	-2.48241	Down-Regulated
TUBB4Q	-1.22357	1.95019	-4.14002	8.73e-05	0.00166827	0.961189	Down-Regulated
MGC16121	-1.22207	7.10243	-3.02374	0.00338004	0.0268869	-2.45411	Down-Regulated
KCTD19	-1.22058	1.58455	-4.77536	8.27e-06	0.000230572	3.20806	Down-Regulated
KIAA1543	-1.21956	8.28255	-2.82163	0.00606045	0.0402006	-2.98552	Down-Regulated
ARHGDIG	-1.21698	1.67341	-2.73632	0.00769292	0.0476427	-3.20089	Down-Regulated
FAM171A1	-1.21689	9.84045	-3.84519	0.000244739	0.00375242	-0.0130326	Down-Regulated
ADAM11	-1.21524	4.33261	-3.90603	0.00019853	0.00318174	0.184127	Down-Regulated
LPHN1	-1.21437	9.6288	-5.18611	1.66e-06	5.7e-05	4.75261	Down-Regulated
EPO	-1.21176	2.36621	-3.05462	0.00308452	0.0252493	-2.37035	Down-Regulated
C6orf174	-1.21148	6.6055	-2.86107	0.00541901	0.0371453	-2.88415	Down-Regulated
ONECUT2	-1.20673	5.63667	-3.68658	0.000418478	0.00570097	-0.517022	Down-Regulated
UNC5A	-1.20649	4.69305	-2.71592	0.00813864	0.0496099	-3.25159	Down-Regulated
FARP1	-1.20615	10.9383	-4.55117	1.94e-05	0.000471521	2.39398	Down-Regulated
DPY19L2P2	-1.20543	5.73096	-4.39575	3.45e-05	0.000772699	1.84278	Down-Regulated
CADM1	-1.20377	9.52357	-3.46189	0.00087414	0.00999782	-1.20527	Down-Regulated
C9	-1.20335	1.49587	-3.26932	0.00160646	0.0157726	-1.7699	Down-Regulated
EPS8L1	-1.20282	4.96028	-2.77238	0.00695933	0.0443024	-3.11053	Down-Regulated
CLDN1	-1.19636	10.1844	-2.89437	0.00492671	0.0348357	-2.79767	Down-Regulated
SGSM1	-1.19093	5.93757	-3.06395	0.00300004	0.0247551	-2.34491	Down-Regulated
PAPOLB	-1.18371	0.903037	-3.99362	0.000146413	0.00251537	0.471544	Down-Regulated
PVRL1	-1.17885	8.51484	-4.05822	0.000116676	0.00211155	0.686212	Down-Regulated
VAV2	-1.17791	10.7106	-4.21555	6.66e-05	0.00135032	1.21816	Down-Regulated
ABCB1	-1.17223	11.1115	-2.88515	0.00505864	0.0354388	-2.82168	Down-Regulated
LOC286002	-1.17146	1.71234	-3.22732	0.00182913	0.0173691	-1.88981	Down-Regulated
ST8SIA5	-1.17005	9.34095	-2.81852	0.00611387	0.0404114	-2.99347	Down-Regulated
KIAA0284	-1.16386	9.30462	-3.55435	0.000647765	0.00794296	-0.925817	Down-Regulated
USP44	-1.16135	2.88486	-3.17365	0.00215586	0.0195407	-2.04133	Down-Regulated
IL17D	-1.161	4.61526	-3.09032	0.00277286	0.023369	-2.2727	Down-Regulated
FKBP10	-1.15904	11.201	-4.36743	3.83e-05	0.000839158	1.74359	Down-Regulated
ROPN1B	-1.15864	3.43706	-3.53979	0.00067929	0.00822277	-0.970181	Down-Regulated
FLJ30679	-1.15859	1.21409	-5.9741	6.54e-08	3.25e-06	7.87427	Down-Regulated
PGM5P2	-1.15516	3.21192	-3.3086	0.00142141	0.0144426	-1.65667	Down-Regulated
ATP8B3	-1.15087	8.23936	-4.50456	2.31e-05	0.000546467	2.22749	Down-Regulated
ACBD7	-1.14726	5.14473	-3.72016	0.000373957	0.00523336	-0.411522	Down-Regulated
SCARB1	-1.14297	14.9858	-3.16117	0.00223924	0.0201365	-2.07627	Down-Regulated
C9orf125	-1.1428	8.75217	-3.82079	0.000266017	0.00400979	-0.0914979	Down-Regulated
RBM24	-1.14187	3.28912	-3.02976	0.00332048	0.0265615	-2.43784	Down-Regulated
SH3BP4	-1.14117	10.48	-6.27106	1.86e-08	1.08e-06	9.09369	Down-Regulated
C17orf76	-1.14013	8.63725	-3.32626	0.00134494	0.0138266	-1.60545	Down-Regulated
LTB4R2	-1.13211	5.80258	-5.14468	1.95e-06	6.61e-05	4.59394	Down-Regulated
C14orf37	-1.13008	7.79654	-4.06567	0.000113647	0.00207026	0.711098	Down-Regulated
PSD	-1.12983	5.92111	-3.14353	0.00236232	0.0208075	-2.1255	Down-Regulated
ZMAT4	-1.12974	1.1878	-3.69167	0.000411412	0.00563637	-0.501055	Down-Regulated
SYBU	-1.1253	9.06179	-2.86679	0.0053313	0.0367691	-2.86934	Down-Regulated
PDZD4	-1.12422	5.52902	-2.75068	0.00739272	0.0463427	-3.16502	Down-Regulated
TLE1	-1.12124	10.5799	-5.40688	6.81e-07	2.62e-05	5.60803	Down-Regulated
NFIC	-1.1207	9.65057	-4.50461	2.3e-05	0.000546467	2.22769	Down-Regulated
FOXN4	-1.11946	1.43671	-3.25768	0.00166545	0.0162046	-1.80324	Down-Regulated
HMGCR	-1.11836	12.6525	-3.37817	0.0011419	0.0122036	-1.45368	Down-Regulated
NBPF1	-1.11818	9.42036	-4.20847	6.83e-05	0.00137841	1.19394	Down-Regulated
ZNF462	-1.11716	8.47005	-6.24562	2.07e-08	1.19e-06	8.98845	Down-Regulated
CTXN1	-1.11589	8.46268	-2.76964	0.00701273	0.0445593	-3.11743	Down-Regulated
PFKP	-1.11568	10.3527	-3.20711	0.00194627	0.018154	-1.94708	Down-Regulated
SOX30	-1.1105	2.63266	-3.33988	0.00128861	0.0134222	-1.5658	Down-Regulated
HOXC9	-1.10999	5.93835	-2.95692	0.00411164	0.0307512	-2.63305	Down-Regulated
CLCN2	-1.10841	8.02167	-4.06748	0.000112924	0.00205927	0.717141	Down-Regulated
LRFN1	-1.1058	7.17969	-3.29082	0.00150254	0.0150035	-1.70805	Down-Regulated
MIP	-1.10555	2.57092	-4.53886	2.03e-05	0.000488586	2.3499	Down-Regulated
HIST2H2BE	-1.10477	8.98163	-3.24915	0.00170999	0.0165205	-1.82762	Down-Regulated
C9orf4	-1.10381	2.16388	-2.95593	0.00412354	0.0308065	-2.63568	Down-Regulated
NAT2	-1.10224	2.48725	-3.06817	0.0029626	0.0245846	-2.3334	Down-Regulated
C19orf71	-1.10145	2.73308	-5.36101	8.2e-07	3.03e-05	5.42898	Down-Regulated
C9orf172	-1.10074	5.16106	-3.99443	0.000146	0.00251247	0.474215	Down-Regulated
LTB4R	-1.10045	7.77423	-4.11611	9.5e-05	0.00179164	0.880438	Down-Regulated
ZNF521	-1.09809	9.29135	-4.20891	6.82e-05	0.00137754	1.19547	Down-Regulated
MAPK8IP1	-1.09568	10.0675	-3.85051	0.000240317	0.00370955	0.00413756	Down-Regulated
ADAM32	-1.09448	3.68544	-2.74336	0.00754436	0.0470206	-3.18333	Down-Regulated
SLC2A1	-1.09394	10.2446	-3.9295	0.000183044	0.00299093	0.260723	Down-Regulated
NFIX	-1.08913	9.74351	-4.23936	6.11e-05	0.0012527	1.29979	Down-Regulated
AOC2	-1.08757	4.73558	-4.13173	8.99e-05	0.00170562	0.933167	Down-Regulated
COX6B2	-1.08739	1.97123	-2.85512	0.00551154	0.0375297	-2.89951	Down-Regulated
RNF165	-1.08207	2.82282	-3.09545	0.00273055	0.0231263	-2.25859	Down-Regulated
MTMR11	-1.08189	9.62453	-5.93182	7.81e-08	3.82e-06	7.7023	Down-Regulated
FSCN1	-1.08139	12.182	-2.80561	0.0063404	0.0414683	-3.02638	Down-Regulated
HAO2	-1.08105	2.44677	-2.72703	0.0078932	0.0485899	-3.22403	Down-Regulated
LOC284837	-1.07413	3.2537	-2.88858	0.00500921	0.0352259	-2.81276	Down-Regulated
MOCOS	-1.07375	8.60772	-3.82819	0.000259388	0.0039417	-0.0677498	Down-Regulated
C4orf12	-1.07068	5.248	-3.79878	0.000286726	0.00423184	-0.162013	Down-Regulated
TMEM189-UBE2V1	-1.06922	2.04779	-2.85466	0.00551878	0.0375422	-2.90069	Down-Regulated
CBLN3	-1.06807	8.39719	-3.64254	0.000484536	0.00639733	-0.654339	Down-Regulated
IZUMO1	-1.06799	2.10957	-2.83172	0.00589002	0.0394397	-2.9597	Down-Regulated
LHX5	-1.06557	0.889558	-3.61172	0.000536536	0.00690306	-0.749743	Down-Regulated
DHCR7	-1.06452	12.5806	-2.95443	0.00414154	0.0308779	-2.63965	Down-Regulated
MREG	-1.06421	8.1699	-2.72444	0.00794967	0.0487921	-3.23045	Down-Regulated
C4orf39	-1.06135	4.84283	-3.14337	0.00236352	0.0208075	-2.12596	Down-Regulated
LRRC66	-1.061	3.60103	-2.7139	0.00818405	0.0497833	-3.25659	Down-Regulated
TNFAIP3	-1.05978	9.7543	-3.7518	0.000336181	0.00480293	-0.311552	Down-Regulated
FOXD4L1	-1.05667	3.10137	-3.46986	0.00085201	0.00978834	-1.18139	Down-Regulated
PROX1	-1.05093	5.54702	-2.78341	0.00674789	0.0432919	-3.08267	Down-Regulated
ESYT3	-1.05014	3.43627	-2.8717	0.00525707	0.036376	-2.85662	Down-Regulated
ATF5	-1.04612	11.1396	-4.33309	4.34e-05	0.000937723	1.62378	Down-Regulated
LOC148709	-1.04546	2.40152	-2.91891	0.00459068	0.0331759	-2.73343	Down-Regulated
C4orf47	-1.04518	3.58547	-2.90238	0.00481462	0.0342258	-2.77675	Down-Regulated
FAM169A	-1.04164	8.6496	-2.77601	0.00688915	0.0440331	-3.10138	Down-Regulated
C3orf45	-1.04124	2.12927	-3.14585	0.00234581	0.0207388	-2.11904	Down-Regulated
LPPR3	-1.04089	1.10316	-2.92109	0.00456181	0.0330116	-2.72769	Down-Regulated
ZDHHC20	-1.03893	5.24067	-3.10727	0.00263539	0.0224967	-2.22602	Down-Regulated
C10orf110	-1.03856	4.85059	-3.01729	0.00344503	0.0271607	-2.47152	Down-Regulated
YJEFN3	-1.03728	5.54954	-3.13159	0.00244919	0.0214057	-2.1587	Down-Regulated
TCTE1	-1.03479	1.28539	-3.93688	0.000178421	0.00293979	0.28486	Down-Regulated
MAGEB3	-1.03383	0.900904	-3.32227	0.00136187	0.0139447	-1.61704	Down-Regulated
ZNF488	-1.02878	2.51049	-3.19383	0.00202705	0.01867	-1.98457	Down-Regulated
LRRC24	-1.02628	5.82884	-2.7449	0.00751231	0.0468777	-3.17949	Down-Regulated
YPEL4	-1.02208	4.4439	-2.73908	0.00763434	0.04738	-3.19401	Down-Regulated
SLC7A1	-1.01971	8.88311	-3.30489	0.00143799	0.0145213	-1.66741	Down-Regulated
NPAS2	-1.01783	8.64247	-2.96638	0.00399981	0.0301565	-2.6079	Down-Regulated
CD83	-1.01525	9.66383	-2.82772	0.00595712	0.0397335	-2.96995	Down-Regulated
HS3ST1	-1.01424	6.55242	-3.38675	0.00111127	0.0120164	-1.42844	Down-Regulated
CORIN	-1.00005	4.03891	-3.94956	0.000170729	0.00285197	0.326445	Down-Regulated
