# Supplementary material for: Identification of prognostic genes in adrenocortical carcinoma microenvironment based on bioinformatic methods
Source: Cancer Med. 2019 Dec 19;9(3):1161–72. doi: 10.1002/cam4.2774 (PMC6997077; doi:10.1002/cam4.2774)
Supplement: Supplementary file 5 [file CAM4-9-1161-s005.xlsx]

## Sheet: stromal score-DEGs
row.names(tT)	logFC	AveExpr	t	P.Value	adj.P.Val	B	regulated
IL16	1.8788	6.55192	8.21671	3.62e-12	7.22e-08	17.3493	Up-Regulated
CSF2RB	2.04929	5.12032	7.97622	1.06e-11	7.22e-08	16.3249	Up-Regulated
PTGER4	2.10964	5.10541	7.90844	1.43e-11	7.22e-08	16.0364	Up-Regulated
CMKLR1	2.22421	6.32481	7.87467	1.66e-11	7.22e-08	15.8928	Up-Regulated
LYZ	2.43192	7.72188	7.82961	2.03e-11	7.22e-08	15.7012	Up-Regulated
LPAR6	1.61222	8.08801	7.72333	3.26e-11	7.22e-08	15.2497	Up-Regulated
APOL4	2.32436	4.19717	7.71543	3.37e-11	7.22e-08	15.2162	Up-Regulated
NCKAP1L	2.48687	6.19476	7.7124	3.42e-11	7.22e-08	15.2033	Up-Regulated
CD4	2.35023	8.12211	7.68845	3.8e-11	7.22e-08	15.1017	Up-Regulated
FGL2	1.97213	7.66417	7.68585	3.85e-11	7.22e-08	15.0906	Up-Regulated
NFAM1	2.08762	5.76059	7.68464	3.87e-11	7.22e-08	15.0855	Up-Regulated
SLCO2B1	2.21272	8.21539	7.6384	4.75e-11	7.67e-08	14.8893	Up-Regulated
AOAH	2.57226	4.44735	7.63343	4.85e-11	7.67e-08	14.8683	Up-Regulated
GIMAP6	1.39275	7.55781	7.593	5.81e-11	7.96e-08	14.6969	Up-Regulated
RGS18	2.15034	3.54221	7.59277	5.81e-11	7.96e-08	14.6959	Up-Regulated
PTPRC	2.47938	6.33281	7.56431	6.6e-11	8.21e-08	14.5753	Up-Regulated
TEK	1.91909	6.21083	7.55759	6.79e-11	8.21e-08	14.5469	Up-Regulated
IGFBP4	1.96181	11.1178	7.54008	7.34e-11	8.37e-08	14.4727	Up-Regulated
MFNG	1.24843	7.01217	7.51583	8.18e-11	8.83e-08	14.3701	Up-Regulated
ARHGAP15	1.84441	4.76085	7.49944	8.79e-11	9.02e-08	14.3007	Up-Regulated
IL10RA	2.19056	7.08506	7.48737	9.27e-11	9.07e-08	14.2496	Up-Regulated
RASSF2	1.45641	7.25517	7.45385	1.08e-10	1e-07	14.1078	Up-Regulated
CSF1R	2.4306	8.75628	7.41976	1.25e-10	1.12e-07	13.9637	Up-Regulated
GVIN1	1.81791	4.1419	7.39745	1.38e-10	1.18e-07	13.8695	Up-Regulated
FCGR2A	2.0016	8.15319	7.37852	1.5e-10	1.2e-07	13.7895	Up-Regulated
EVI2B	1.80195	6.29035	7.37376	1.53e-10	1.2e-07	13.7694	Up-Regulated
LAIR1	2.16873	7.01713	7.36622	1.58e-10	1.2e-07	13.7376	Up-Regulated
IRF8	1.99892	5.51383	7.3515	1.69e-10	1.24e-07	13.6755	Up-Regulated
MS4A6A	2.16504	7.90541	7.34232	1.76e-10	1.25e-07	13.6368	Up-Regulated
CD69	2.6234	3.81488	7.33274	1.84e-10	1.26e-07	13.5964	Up-Regulated
ITGB2	2.08355	8.67579	7.31753	1.96e-10	1.3e-07	13.5322	Up-Regulated
GPR65	2.17792	4.03642	7.29359	2.18e-10	1.4e-07	13.4313	Up-Regulated
CYBB	2.43167	7.33561	7.26614	2.46e-10	1.48e-07	13.3156	Up-Regulated
FLI1	1.50765	7.39797	7.26308	2.5e-10	1.48e-07	13.3027	Up-Regulated
PLAU	2.23793	6.68351	7.25559	2.58e-10	1.48e-07	13.2711	Up-Regulated
PLBD1	2.26398	5.32589	7.25479	2.59e-10	1.48e-07	13.2678	Up-Regulated
HLA-DQA2	2.98297	5.08675	7.22665	2.93e-10	1.63e-07	13.1493	Up-Regulated
LRRC33	1.57513	5.88392	7.18983	3.45e-10	1.85e-07	12.9944	Up-Regulated
LILRB1	1.94451	5.13572	7.17541	3.67e-10	1.85e-07	12.9338	Up-Regulated
TNFSF8	1.97666	2.44362	7.17515	3.68e-10	1.85e-07	12.9327	Up-Regulated
PIK3CG	1.87358	3.45091	7.17365	3.7e-10	1.85e-07	12.9264	Up-Regulated
MPEG1	2.17391	7.47207	7.16694	3.81e-10	1.86e-07	12.8982	Up-Regulated
SASH3	2.06081	6.06465	7.15028	4.1e-10	1.96e-07	12.8282	Up-Regulated
KLRB1	2.90295	2.82856	7.13093	4.47e-10	2.01e-07	12.7469	Up-Regulated
CD68	2.04704	9.85137	7.12887	4.51e-10	2.01e-07	12.7383	Up-Regulated
EVI2A	1.94611	5.88715	7.12648	4.56e-10	2.01e-07	12.7282	Up-Regulated
INPP5D	1.67057	7.5001	7.12399	4.61e-10	2.01e-07	12.7178	Up-Regulated
TMC8	2.00975	5.81658	7.10798	4.94e-10	2.06e-07	12.6506	Up-Regulated
HCG11	2.02463	5.99597	7.10623	4.98e-10	2.06e-07	12.6432	Up-Regulated
NCF1B	2.00023	2.95209	7.104	5.03e-10	2.06e-07	12.6339	Up-Regulated
PRDM1	1.63998	6.51011	7.08011	5.58e-10	2.25e-07	12.5337	Up-Regulated
PRF1	2.23707	5.23915	7.07031	5.83e-10	2.3e-07	12.4926	Up-Regulated
IKZF1	2.16399	5.36317	7.06598	5.94e-10	2.3e-07	12.4744	Up-Regulated
ADAP2	1.63573	6.58311	7.03142	6.91e-10	2.62e-07	12.3296	Up-Regulated
TBXAS1	2.07449	6.61492	7.02767	7.03e-10	2.62e-07	12.3139	Up-Regulated
CD53	2.01225	7.47491	7.01914	7.3e-10	2.67e-07	12.2782	Up-Regulated
CD93	1.2807	9.87329	7.0158	7.4e-10	2.67e-07	12.2642	Up-Regulated
CD48	2.47906	4.81183	7.00043	7.92e-10	2.77e-07	12.1999	Up-Regulated
GPSM3	1.7185	6.94393	6.99905	7.97e-10	2.77e-07	12.1941	Up-Regulated
RNASE6	2.04899	6.58895	6.9607	9.42e-10	3.22e-07	12.0337	Up-Regulated
GPRIN3	2.11634	3.80377	6.95064	9.85e-10	3.31e-07	11.9917	Up-Regulated
ARHGAP30	1.807	6.44199	6.93238	1.07e-09	3.49e-07	11.9154	Up-Regulated
ETS1	1.37942	9.24847	6.92906	1.08e-09	3.49e-07	11.9016	Up-Regulated
PCDH12	1.27158	8.32394	6.92784	1.09e-09	3.49e-07	11.8965	Up-Regulated
NLRP3	2.23412	4.11213	6.92344	1.11e-09	3.5e-07	11.8781	Up-Regulated
SOX7	1.57748	6.29208	6.91182	1.17e-09	3.59e-07	11.8296	Up-Regulated
STAB1	1.90304	10.1824	6.91077	1.17e-09	3.59e-07	11.8252	Up-Regulated
SIRPB2	1.91557	3.66992	6.90314	1.21e-09	3.64e-07	11.7934	Up-Regulated
LILRB2	2.19262	5.19818	6.90092	1.22e-09	3.64e-07	11.7841	Up-Regulated
FMNL3	1.34211	8.97414	6.89778	1.24e-09	3.64e-07	11.771	Up-Regulated
TLR7	2.42028	4.24604	6.88704	1.3e-09	3.76e-07	11.7262	Up-Regulated
GPR132	2.05424	3.85313	6.86665	1.42e-09	4.05e-07	11.6412	Up-Regulated
RCSD1	1.6157	6.99904	6.85085	1.52e-09	4.28e-07	11.5754	Up-Regulated
CCR2	2.49594	2.77376	6.84415	1.57e-09	4.35e-07	11.5474	Up-Regulated
HLA-DOA	2.45538	6.50929	6.82485	1.71e-09	4.65e-07	11.4671	Up-Regulated
TLR8	2.30757	2.85882	6.8229	1.72e-09	4.65e-07	11.459	Up-Regulated
PLEK	2.05971	6.15494	6.77003	2.16e-09	5.77e-07	11.2391	Up-Regulated
GPR171	1.99892	2.05907	6.75926	2.27e-09	5.97e-07	11.1944	Up-Regulated
CPXM1	2.9837	4.33323	6.74383	2.43e-09	6.3e-07	11.1303	Up-Regulated
FES	1.45967	6.89095	6.73393	2.53e-09	6.45e-07	11.0892	Up-Regulated
GPR183	2.18885	5.77948	6.73294	2.54e-09	6.45e-07	11.0851	Up-Regulated
C1QC	2.06567	10.1603	6.72984	2.58e-09	6.45e-07	11.0723	Up-Regulated
APLNR	2.78151	6.93284	6.72584	2.62e-09	6.49e-07	11.0557	Up-Regulated
C1QB	2.09366	10.5115	6.71113	2.8e-09	6.83e-07	10.9947	Up-Regulated
FCER1G	2.01909	7.70921	6.70626	2.86e-09	6.9e-07	10.9745	Up-Regulated
CSF2RA	2.3171	5.13324	6.69197	3.04e-09	7.17e-07	10.9153	Up-Regulated
GIMAP8	1.45762	7.55311	6.68946	3.07e-09	7.17e-07	10.9049	Up-Regulated
AIF1	2.12702	7.41485	6.68808	3.09e-09	7.17e-07	10.8992	Up-Regulated
ASGR2	1.56258	1.74722	6.68673	3.11e-09	7.17e-07	10.8935	Up-Regulated
STON1	1.3138	6.02328	6.68396	3.15e-09	7.18e-07	10.8821	Up-Regulated
MS4A7	2.03499	7.45934	6.67722	3.24e-09	7.19e-07	10.8542	Up-Regulated
ACSL5	1.99752	6.53349	6.67612	3.25e-09	7.19e-07	10.8496	Up-Regulated
CD14	2.42063	9.96041	6.67586	3.26e-09	7.19e-07	10.8485	Up-Regulated
GIMAP1	1.37326	6.28092	6.66864	3.36e-09	7.34e-07	10.8186	Up-Regulated
P2RY13	2.53088	4.49073	6.66623	3.4e-09	7.34e-07	10.8087	Up-Regulated
GGTA1	1.89266	6.78472	6.66332	3.44e-09	7.36e-07	10.7966	Up-Regulated
TFEC	1.83318	4.52959	6.63478	3.89e-09	8.24e-07	10.6786	Up-Regulated
CLEC10A	3.03551	3.36088	6.63111	3.95e-09	8.29e-07	10.6634	Up-Regulated
ARHGDIB	1.36271	10.1065	6.62833	4e-09	8.3e-07	10.6519	Up-Regulated
GZMA	2.76297	4.08896	6.61308	4.28e-09	8.75e-07	10.5889	Up-Regulated
FCGR2C	2.18103	3.56661	6.61126	4.31e-09	8.75e-07	10.5814	Up-Regulated
GIMAP4	1.15318	8.58187	6.60835	4.36e-09	8.75e-07	10.5694	Up-Regulated
TYROBP	1.93275	8.77822	6.60687	4.39e-09	8.75e-07	10.5633	Up-Regulated
BTK	2.02933	4.89632	6.59645	4.59e-09	8.98e-07	10.5202	Up-Regulated
SLC15A3	1.58686	7.5288	6.59425	4.64e-09	8.98e-07	10.5111	Up-Regulated
PDCD1LG2	2.02071	3.45036	6.59236	4.68e-09	8.98e-07	10.5033	Up-Regulated
SIT1	2.25693	2.10147	6.59106	4.7e-09	8.98e-07	10.498	Up-Regulated
ITGA4	1.76232	5.65289	6.58996	4.73e-09	8.98e-07	10.4934	Up-Regulated
CD1C	2.39672	1.75172	6.58704	4.79e-09	9.01e-07	10.4814	Up-Regulated
C8orf4	1.87399	7.50898	6.58481	4.83e-09	9.02e-07	10.4722	Up-Regulated
SELPLG	1.92307	7.21733	6.57769	4.98e-09	9.22e-07	10.4428	Up-Regulated
CD33	2.12977	4.49726	6.57312	5.08e-09	9.32e-07	10.424	Up-Regulated
MS4A4A	2.08773	6.8164	6.56776	5.2e-09	9.42e-07	10.4019	Up-Regulated
ITGAM	2.20979	6.17305	6.56651	5.23e-09	9.42e-07	10.3967	Up-Regulated
CLEC7A	1.89452	4.78906	6.56227	5.33e-09	9.44e-07	10.3792	Up-Regulated
FOLR2	2.60994	7.42564	6.56193	5.33e-09	9.44e-07	10.3778	Up-Regulated
CORO1A	2.04387	8.03647	6.55898	5.4e-09	9.48e-07	10.3657	Up-Regulated
TRAF3IP3	1.77091	4.0817	6.5523	5.56e-09	9.67e-07	10.3381	Up-Regulated
MYO1F	1.70111	7.17366	6.55003	5.61e-09	9.69e-07	10.3288	Up-Regulated
AMICA1	2.31459	4.92221	6.54584	5.72e-09	9.78e-07	10.3115	Up-Regulated
CFH	1.92099	8.44763	6.53918	5.88e-09	9.98e-07	10.284	Up-Regulated
CXorf21	1.87096	2.78747	6.53076	6.1e-09	1.03e-06	10.2494	Up-Regulated
SLAMF1	1.81329	1.7219	6.52527	6.25e-09	1.04e-06	10.2268	Up-Regulated
ENG	1.059	11.1433	6.52407	6.28e-09	1.04e-06	10.2219	Up-Regulated
EMP1	1.44229	8.81862	6.52033	6.38e-09	1.05e-06	10.2065	Up-Regulated
HCK	1.933	6.51915	6.5145	6.54e-09	1.07e-06	10.1825	Up-Regulated
GNGT2	1.47052	3.32695	6.50795	6.73e-09	1.08e-06	10.1555	Up-Regulated
PTPRB	1.39877	8.19731	6.50002	6.97e-09	1.11e-06	10.1229	Up-Regulated
GPR34	1.91821	6.17173	6.4982	7.02e-09	1.11e-06	10.1154	Up-Regulated
POU2F2	1.55761	4.05625	6.49295	7.18e-09	1.13e-06	10.0938	Up-Regulated
IL2RB	2.31038	5.40808	6.48103	7.56e-09	1.18e-06	10.0449	Up-Regulated
RASGRP4	1.83438	4.03388	6.45499	8.45e-09	1.31e-06	9.93789	Up-Regulated
CHST15	1.44622	7.29237	6.44886	8.68e-09	1.33e-06	9.91275	Up-Regulated
C1QA	2.10759	10.5498	6.44445	8.85e-09	1.35e-06	9.89464	Up-Regulated
FGD5	1.27128	7.55401	6.43779	9.1e-09	1.37e-06	9.86734	Up-Regulated
ARAP3	1.61682	8.3551	6.43383	9.26e-09	1.38e-06	9.85108	Up-Regulated
SHE	1.36346	6.58742	6.43357	9.27e-09	1.38e-06	9.85003	Up-Regulated
PTAFR	1.97621	3.1314	6.42977	9.42e-09	1.39e-06	9.83444	Up-Regulated
MALL	1.40028	6.77913	6.41546	1e-08	1.46e-06	9.7758	Up-Regulated
CST7	2.39504	4.0204	6.41499	1e-08	1.46e-06	9.77387	Up-Regulated
GPR126	2.15106	4.47927	6.40248	1.06e-08	1.53e-06	9.72261	Up-Regulated
CD2	2.82077	3.99957	6.38384	1.15e-08	1.65e-06	9.64633	Up-Regulated
HCLS1	1.60665	8.33588	6.37932	1.17e-08	1.66e-06	9.62785	Up-Regulated
F13A1	3.26206	7.25805	6.37736	1.18e-08	1.66e-06	9.61982	Up-Regulated
THY1	1.58699	10.0566	6.37699	1.18e-08	1.66e-06	9.61832	Up-Regulated
LY86	2.00115	5.61712	6.36816	1.23e-08	1.71e-06	9.58219	Up-Regulated
ARHGAP31	1.07079	7.3532	6.36619	1.24e-08	1.72e-06	9.57416	Up-Regulated
IGSF6	1.74407	4.84467	6.35318	1.31e-08	1.79e-06	9.52097	Up-Regulated
SAMSN1	1.9938	5.19933	6.35295	1.31e-08	1.79e-06	9.52002	Up-Regulated
ARHGAP9	1.97343	5.3529	6.34971	1.33e-08	1.8e-06	9.50678	Up-Regulated
WDFY4	1.70101	4.99533	6.34915	1.33e-08	1.8e-06	9.50452	Up-Regulated
SERPING1	1.77179	9.62317	6.33995	1.38e-08	1.85e-06	9.46694	Up-Regulated
CD300C	1.80512	3.15849	6.33895	1.39e-08	1.85e-06	9.46284	Up-Regulated
PEAR1	1.11409	6.52625	6.33762	1.4e-08	1.85e-06	9.4574	Up-Regulated
CRTAM	1.95432	1.83286	6.32967	1.45e-08	1.9e-06	9.42495	Up-Regulated
CYTIP	1.98059	4.65144	6.30386	1.62e-08	2.11e-06	9.31968	Up-Regulated
CD3E	2.71572	4.40417	6.29698	1.66e-08	2.16e-06	9.29165	Up-Regulated
SIGLEC7	1.76268	3.65556	6.28953	1.72e-08	2.22e-06	9.26128	Up-Regulated
MBP	2.01455	5.80276	6.27385	1.84e-08	2.36e-06	9.19744	Up-Regulated
CSF3R	2.08477	5.51301	6.25983	1.95e-08	2.49e-06	9.14041	Up-Regulated
NCF4	2.0597	6.09669	6.25506	1.99e-08	2.52e-06	9.121	Up-Regulated
GCNT2	1.26769	4.75493	6.25349	2e-08	2.52e-06	9.11462	Up-Regulated
CD1E	1.90885	1.24277	6.23128	2.2e-08	2.76e-06	9.02435	Up-Regulated
SPI1	1.7789	7.44121	6.22858	2.23e-08	2.77e-06	9.01339	Up-Regulated
TINAGL1	1.34997	9.05979	6.22394	2.27e-08	2.81e-06	8.99452	Up-Regulated
GNA15	1.92847	5.41079	6.22013	2.31e-08	2.84e-06	8.97908	Up-Regulated
OLFML3	2.15984	7.39022	6.21581	2.35e-08	2.87e-06	8.96153	Up-Regulated
CD300LF	1.7143	3.3253	6.20916	2.42e-08	2.94e-06	8.93452	Up-Regulated
CCL5	2.40493	6.6903	6.20283	2.49e-08	3e-06	8.90885	Up-Regulated
JUP	1.03368	9.40624	6.19921	2.52e-08	3.03e-06	8.89419	Up-Regulated
MYLK	1.34973	8.25737	6.19765	2.54e-08	3.03e-06	8.88786	Up-Regulated
SLA	1.89503	6.74798	6.19166	2.61e-08	3.08e-06	8.86354	Up-Regulated
FPR3	1.76623	6.16106	6.19134	2.61e-08	3.08e-06	8.86227	Up-Regulated
GIMAP7	1.49648	7.05842	6.18571	2.67e-08	3.13e-06	8.83943	Up-Regulated
PYHIN1	2.14346	1.98398	6.18429	2.69e-08	3.13e-06	8.83369	Up-Regulated
ITK	2.29481	3.0406	6.18322	2.7e-08	3.13e-06	8.82936	Up-Regulated
ALOX5	1.96738	5.79916	6.17858	2.76e-08	3.18e-06	8.81054	Up-Regulated
LILRB4	2.10649	5.55522	6.17527	2.79e-08	3.2e-06	8.79713	Up-Regulated
RIPK3	1.53471	3.72721	6.15977	2.98e-08	3.4e-06	8.73438	Up-Regulated
LCP2	1.69456	6.69005	6.14704	3.15e-08	3.57e-06	8.68287	Up-Regulated
SLAMF6	2.12348	3.33136	6.14183	3.22e-08	3.63e-06	8.66181	Up-Regulated
GPR116	1.16904	9.2766	6.13704	3.29e-08	3.69e-06	8.64245	Up-Regulated
FAM78A	1.18833	6.52064	6.12913	3.4e-08	3.79e-06	8.61049	Up-Regulated
NAALADL1	1.32885	3.93075	6.12518	3.46e-08	3.83e-06	8.59451	Up-Regulated
PIK3R6	1.86222	3.64951	6.12182	3.51e-08	3.87e-06	8.58094	Up-Regulated
FRMD4B	1.29212	6.43931	6.11858	3.55e-08	3.9e-06	8.56785	Up-Regulated
VAMP8	1.81665	7.58087	6.10841	3.71e-08	4.05e-06	8.52681	Up-Regulated
RAMP3	1.79022	7.72372	6.10411	3.78e-08	4.1e-06	8.50943	Up-Regulated
DOK2	1.87066	5.52142	6.09959	3.85e-08	4.15e-06	8.49123	Up-Regulated
WAS	1.79777	6.04811	6.09895	3.86e-08	4.15e-06	8.48863	Up-Regulated
LST1	2.14494	5.56602	6.08743	4.05e-08	4.34e-06	8.44217	Up-Regulated
ITGAL	1.94765	5.90221	6.08161	4.16e-08	4.42e-06	8.41872	Up-Regulated
TMEM173	1.40299	7.06944	6.07766	4.23e-08	4.47e-06	8.40278	Up-Regulated
MRC1	2.05151	7.21551	6.07324	4.3e-08	4.53e-06	8.38497	Up-Regulated
TMC6	1.38676	6.87673	6.06362	4.48e-08	4.7e-06	8.34622	Up-Regulated
CDH5	1.08437	9.53819	6.05918	4.57e-08	4.73e-06	8.32837	Up-Regulated
C16orf54	1.89534	2.86432	6.05849	4.58e-08	4.73e-06	8.32557	Up-Regulated
LAPTM5	1.70585	10.3931	6.0573	4.6e-08	4.73e-06	8.32082	Up-Regulated
SERPINA1	2.69563	6.40751	6.0571	4.61e-08	4.73e-06	8.31999	Up-Regulated
CD3D	2.62308	2.78152	6.05525	4.64e-08	4.74e-06	8.31256	Up-Regulated
IL2RG	2.23897	5.49584	6.04869	4.78e-08	4.85e-06	8.28616	Up-Regulated
EBI3	1.91508	5.49732	6.04708	4.81e-08	4.86e-06	8.27967	Up-Regulated
SPRY1	1.13159	8.98888	6.04229	4.91e-08	4.94e-06	8.26039	Up-Regulated
FYB	2.06848	5.92451	6.0404	4.95e-08	4.95e-06	8.25282	Up-Regulated
GBP5	2.38646	4.51915	6.03552	5.05e-08	5.01e-06	8.2332	Up-Regulated
EPAS1	1.10925	11.1657	6.03495	5.06e-08	5.01e-06	8.23091	Up-Regulated
RARRES3	2.15197	6.22807	6.0343	5.07e-08	5.01e-06	8.22829	Up-Regulated
PARVG	1.81909	6.16494	6.03194	5.12e-08	5.03e-06	8.21881	Up-Regulated
OR2A9P	1.66665	4.37187	6.02979	5.17e-08	5.06e-06	8.21017	Up-Regulated
LY9	1.94015	2.15201	6.02543	5.27e-08	5.12e-06	8.19265	Up-Regulated
CD247	1.87648	3.854	6.02072	5.37e-08	5.2e-06	8.17371	Up-Regulated
CERKL	1.74043	4.24387	6.018	5.43e-08	5.21e-06	8.16281	Up-Regulated
APBB1IP	2.05362	5.74763	6.01736	5.45e-08	5.21e-06	8.16023	Up-Regulated
AXL	1.26353	8.20108	6.01725	5.45e-08	5.21e-06	8.15977	Up-Regulated
EFNB2	1.29364	8.41156	5.99399	6.01e-08	5.71e-06	8.06645	Up-Regulated
ABI3	1.20647	7.01802	5.98202	6.32e-08	5.98e-06	8.01843	Up-Regulated
NCF1C	2.06936	2.75869	5.97847	6.42e-08	6.04e-06	8.00422	Up-Regulated
VSIG4	2.01716	7.86574	5.97355	6.55e-08	6.14e-06	7.98452	Up-Regulated
ADPRH	1.27554	7.14113	5.96948	6.67e-08	6.2e-06	7.96819	Up-Regulated
OLFML1	1.79588	5.73394	5.96918	6.67e-08	6.2e-06	7.96699	Up-Regulated
LILRA1	1.41793	1.29686	5.96646	6.75e-08	6.24e-06	7.9561	Up-Regulated
GMFG	1.32818	7.46913	5.95786	7e-08	6.43e-06	7.9217	Up-Regulated
BIN2	1.87006	5.33291	5.95723	7.02e-08	6.43e-06	7.91915	Up-Regulated
GZMK	2.8463	3.43167	5.95428	7.11e-08	6.48e-06	7.90736	Up-Regulated
DENND3	1.15037	7.63125	5.94666	7.34e-08	6.66e-06	7.8769	Up-Regulated
HLA-DQB2	2.42131	3.33429	5.94459	7.4e-08	6.69e-06	7.86862	Up-Regulated
CD40LG	1.63223	1.25832	5.93195	7.8e-08	7.03e-06	7.81807	Up-Regulated
RHOH	2.0432	3.20924	5.91767	8.28e-08	7.4e-06	7.76103	Up-Regulated
TMEM106A	1.81806	4.68558	5.9175	8.29e-08	7.4e-06	7.76035	Up-Regulated
HAAO	2.12482	4.58916	5.91058	8.53e-08	7.58e-06	7.73274	Up-Regulated
COLEC12	2.61783	5.37364	5.90851	8.61e-08	7.58e-06	7.7245	Up-Regulated
SLAMF7	2.19714	4.11233	5.90722	8.66e-08	7.58e-06	7.71933	Up-Regulated
CASP1	1.93363	6.63341	5.90693	8.67e-08	7.58e-06	7.71819	Up-Regulated
KLHL6	1.53661	4.88441	5.90654	8.68e-08	7.58e-06	7.71662	Up-Regulated
P2RY6	1.93811	4.00865	5.90244	8.83e-08	7.68e-06	7.70028	Up-Regulated
PLCB2	1.8342	6.45964	5.89816	8.99e-08	7.79e-06	7.68319	Up-Regulated
CD200R1	1.77456	2.77394	5.89315	9.18e-08	7.92e-06	7.66323	Up-Regulated
NOTCH1	1.11668	8.44166	5.87566	9.88e-08	8.45e-06	7.59355	Up-Regulated
GIMAP5	1.25394	8.09238	5.87178	1e-07	8.55e-06	7.57809	Up-Regulated
KIAA0748	2.44848	2.07208	5.87002	1.01e-07	8.58e-06	7.57109	Up-Regulated
CYP4X1	1.4308	3.40352	5.86828	1.02e-07	8.61e-06	7.56416	Up-Regulated
CD180	1.7332	3.87238	5.86683	1.02e-07	8.62e-06	7.55838	Up-Regulated
CACNA2D4	1.49346	3.59984	5.86442	1.04e-07	8.66e-06	7.54879	Up-Regulated
TM4SF1	1.5776	9.37712	5.86382	1.04e-07	8.66e-06	7.5464	Up-Regulated
LOC100233209	1.56625	1.97458	5.86032	1.05e-07	8.72e-06	7.53247	Up-Regulated
SEMA3G	1.8096	6.80442	5.8539	1.08e-07	8.92e-06	7.50695	Up-Regulated
GRAP2	1.93996	1.94621	5.85191	1.09e-07	8.96e-06	7.49903	Up-Regulated
PALM2-AKAP2	1.09809	9.51258	5.84185	1.14e-07	9.3e-06	7.45906	Up-Regulated
NCF2	1.71925	5.68196	5.8381	1.16e-07	9.41e-06	7.44412	Up-Regulated
FAIM3	1.76657	4.0082	5.83623	1.16e-07	9.45e-06	7.43673	Up-Regulated
COL12A1	1.85034	8.16505	5.83112	1.19e-07	9.61e-06	7.41642	Up-Regulated
THEMIS	1.80979	1.74058	5.82119	1.24e-07	9.94e-06	7.37701	Up-Regulated
LGALS9	1.42347	8.28823	5.81945	1.25e-07	9.98e-06	7.37009	Up-Regulated
IL12RB1	1.91546	3.41302	5.81003	1.3e-07	1.03e-05	7.33273	Up-Regulated
FILIP1L	1.5901	7.70213	5.80984	1.3e-07	1.03e-05	7.33198	Up-Regulated
TIE1	1.12656	8.79057	5.80804	1.31e-07	1.03e-05	7.32482	Up-Regulated
CCL8	2.16009	3.04637	5.80606	1.32e-07	1.04e-05	7.31698	Up-Regulated
MS4A14	1.90968	4.13076	5.80229	1.34e-07	1.05e-05	7.30203	Up-Regulated
CXCR6	2.514	3.1217	5.80118	1.35e-07	1.05e-05	7.29763	Up-Regulated
C3AR1	1.75572	6.74187	5.80002	1.35e-07	1.05e-05	7.29303	Up-Regulated
EFEMP1	2.4634	9.3729	5.79624	1.38e-07	1.07e-05	7.27807	Up-Regulated
TIGIT	2.18222	2.15807	5.795	1.38e-07	1.07e-05	7.27315	Up-Regulated
SYK	1.86858	6.44395	5.79198	1.4e-07	1.08e-05	7.26119	Up-Regulated
HVCN1	1.28475	5.93154	5.79076	1.41e-07	1.08e-05	7.25636	Up-Regulated
NINJ2	1.80928	3.36219	5.78602	1.44e-07	1.1e-05	7.23757	Up-Regulated
HGF	2.45595	4.23899	5.78364	1.45e-07	1.1e-05	7.22815	Up-Regulated
RHOJ	1.08058	6.18358	5.77431	1.51e-07	1.14e-05	7.19124	Up-Regulated
GRASP	1.27831	6.08537	5.76798	1.55e-07	1.16e-05	7.16621	Up-Regulated
SH2D3C	1.09751	8.06517	5.76356	1.58e-07	1.18e-05	7.14874	Up-Regulated
NCR3	1.37772	1.28258	5.76339	1.58e-07	1.18e-05	7.14805	Up-Regulated
TMEM154	1.4807	2.68007	5.76019	1.6e-07	1.19e-05	7.1354	Up-Regulated
LTB	2.29663	3.535	5.74916	1.67e-07	1.24e-05	7.09181	Up-Regulated
ARRB1	1.40886	6.38574	5.74534	1.7e-07	1.26e-05	7.07671	Up-Regulated
CTSW	2.1695	3.79293	5.74409	1.71e-07	1.26e-05	7.07178	Up-Regulated
MSC	2.87278	6.59847	5.73696	1.76e-07	1.29e-05	7.04363	Up-Regulated
LGI2	1.78163	4.27649	5.73471	1.78e-07	1.3e-05	7.03478	Up-Regulated
GJA4	1.35104	7.79906	5.7289	1.82e-07	1.32e-05	7.01184	Up-Regulated
FERMT3	1.50121	7.46945	5.72823	1.82e-07	1.32e-05	7.0092	Up-Regulated
CYSLTR1	1.62175	2.77708	5.7277	1.83e-07	1.32e-05	7.00712	Up-Regulated
STARD8	1.19184	6.82905	5.72564	1.84e-07	1.33e-05	6.999	Up-Regulated
IKZF3	1.15977	0.902691	5.72144	1.88e-07	1.35e-05	6.98243	Up-Regulated
CLEC14A	1.13881	8.55039	5.71975	1.89e-07	1.35e-05	6.97577	Up-Regulated
C1orf162	1.80944	6.31123	5.71858	1.9e-07	1.35e-05	6.97114	Up-Regulated
CD300A	1.64522	6.14242	5.71154	1.95e-07	1.39e-05	6.94339	Up-Regulated
EPS8	1.43268	8.42805	5.70771	1.99e-07	1.4e-05	6.92833	Up-Regulated
PIK3CD	1.51954	6.3037	5.70714	1.99e-07	1.4e-05	6.92607	Up-Regulated
CYTH4	1.54128	7.19333	5.70607	2e-07	1.41e-05	6.92187	Up-Regulated
ZNF831	1.74389	1.76002	5.69147	2.12e-07	1.49e-05	6.8644	Up-Regulated
TBC1D10C	1.84026	4.22324	5.68392	2.19e-07	1.53e-05	6.83468	Up-Regulated
KIAA1274	1.42988	7.71736	5.6755	2.27e-07	1.58e-05	6.8016	Up-Regulated
FAM167B	1.17368	7.14223	5.66955	2.33e-07	1.61e-05	6.77821	Up-Regulated
ROBO4	1.08388	8.74749	5.66721	2.35e-07	1.62e-05	6.76903	Up-Regulated
GBP4	1.53509	7.89332	5.66338	2.39e-07	1.64e-05	6.75398	Up-Regulated
LRRK1	1.31136	5.45825	5.66233	2.4e-07	1.64e-05	6.74985	Up-Regulated
ITM2A	2.06634	5.63684	5.65074	2.51e-07	1.71e-05	6.70438	Up-Regulated
RASGRP3	1.06166	6.90741	5.64559	2.57e-07	1.75e-05	6.68418	Up-Regulated
CD244	2.1623	2.34275	5.64242	2.6e-07	1.76e-05	6.67174	Up-Regulated
FGD2	1.75267	5.57659	5.63426	2.69e-07	1.82e-05	6.63977	Up-Regulated
CD86	1.43425	6.44738	5.62163	2.83e-07	1.91e-05	6.59027	Up-Regulated
COL6A2	1.41147	11.5251	5.62077	2.84e-07	1.91e-05	6.58691	Up-Regulated
CSF1	1.98754	7.70096	5.6157	2.9e-07	1.94e-05	6.56705	Up-Regulated
ADCY4	1.28923	6.17657	5.61374	2.93e-07	1.95e-05	6.55941	Up-Regulated
COL1A2	1.82086	11.5969	5.61272	2.94e-07	1.95e-05	6.55541	Up-Regulated
IL10	1.8195	2.23822	5.60736	3e-07	1.98e-05	6.53445	Up-Regulated
RGS10	1.54171	7.21136	5.6072	3.01e-07	1.98e-05	6.53382	Up-Regulated
GJA5	2.03631	6.33119	5.60579	3.02e-07	1.99e-05	6.52829	Up-Regulated
LYL1	1.22259	5.85235	5.60033	3.09e-07	2.03e-05	6.50695	Up-Regulated
CD7	2.27559	4.0467	5.5945	3.17e-07	2.07e-05	6.48417	Up-Regulated
GZMH	2.16669	3.35187	5.58848	3.25e-07	2.11e-05	6.46067	Up-Regulated
GAL3ST4	1.37179	6.39845	5.58221	3.33e-07	2.16e-05	6.43618	Up-Regulated
FAM124B	1.56393	3.89238	5.56363	3.6e-07	2.32e-05	6.36367	Up-Regulated
C10orf10	1.58583	8.87024	5.56145	3.63e-07	2.33e-05	6.35516	Up-Regulated
PDGFRB	1.25666	10.2739	5.54146	3.94e-07	2.53e-05	6.27734	Up-Regulated
NCF1	2.06794	4.40826	5.53949	3.97e-07	2.54e-05	6.26965	Up-Regulated
CD163	1.93988	8.45985	5.53828	3.99e-07	2.54e-05	6.26493	Up-Regulated
NCRNA00181	1.98115	5.1414	5.53705	4.01e-07	2.55e-05	6.26017	Up-Regulated
LPAR5	1.88101	5.00717	5.53308	4.07e-07	2.58e-05	6.24471	Up-Regulated
RASGRF2	1.1317	5.24086	5.53147	4.1e-07	2.59e-05	6.23846	Up-Regulated
COL6A3	1.87853	9.78585	5.52913	4.14e-07	2.6e-05	6.22936	Up-Regulated
CXCL9	2.39481	4.96516	5.51708	4.35e-07	2.72e-05	6.18251	Up-Regulated
PRND	2.14193	1.82651	5.5163	4.36e-07	2.72e-05	6.17948	Up-Regulated
HLA-DPB1	1.85187	9.97429	5.51593	4.37e-07	2.72e-05	6.17803	Up-Regulated
SH2D1A	2.07332	2.54862	5.51311	4.42e-07	2.73e-05	6.16711	Up-Regulated
FAM109B	1.32754	5.51017	5.51139	4.45e-07	2.75e-05	6.1604	Up-Regulated
CD84	1.61358	3.53237	5.49945	4.68e-07	2.87e-05	6.11407	Up-Regulated
TNFAIP8L2	1.80241	5.26756	5.49424	4.78e-07	2.92e-05	6.09387	Up-Regulated
NLRP1	1.23413	6.48524	5.49408	4.78e-07	2.92e-05	6.09324	Up-Regulated
CD109	1.7639	6.094	5.49111	4.84e-07	2.95e-05	6.08173	Up-Regulated
ZFPM2	2.21177	5.58163	5.48103	5.04e-07	3.05e-05	6.04266	Up-Regulated
CD37	1.71334	6.51391	5.46995	5.27e-07	3.18e-05	5.99975	Up-Regulated
MSR1	1.49677	7.29863	5.46973	5.28e-07	3.18e-05	5.99889	Up-Regulated
CCR1	1.78637	5.46532	5.46853	5.3e-07	3.18e-05	5.99427	Up-Regulated
FLT4	1.03243	8.60647	5.4643	5.4e-07	3.23e-05	5.97788	Up-Regulated
IGF1	2.14894	5.54476	5.46182	5.45e-07	3.25e-05	5.96831	Up-Regulated
ZNF217	1.31293	8.29432	5.4605	5.48e-07	3.26e-05	5.96318	Up-Regulated
PYCARD	2.1014	7.15727	5.45544	5.59e-07	3.32e-05	5.94361	Up-Regulated
DPEP2	1.60853	3.66076	5.4519	5.67e-07	3.36e-05	5.92991	Up-Regulated
ADRB2	1.49518	3.5088	5.45121	5.69e-07	3.36e-05	5.92725	Up-Regulated
RUNX3	1.63826	5.39687	5.45047	5.71e-07	3.36e-05	5.92438	Up-Regulated
PODXL	1.04453	9.52404	5.44504	5.84e-07	3.42e-05	5.90343	Up-Regulated
CXCL12	2.11511	7.50189	5.44105	5.93e-07	3.47e-05	5.88802	Up-Regulated
NAPSB	2.40826	4.84274	5.43644	6.04e-07	3.52e-05	5.87022	Up-Regulated
LCK	1.84376	4.26596	5.43445	6.09e-07	3.54e-05	5.86253	Up-Regulated
EMR1	1.73825	1.96473	5.43078	6.18e-07	3.59e-05	5.84834	Up-Regulated
HLA-DRA	1.91112	11.6407	5.42457	6.34e-07	3.66e-05	5.82442	Up-Regulated
SIGLEC9	2.02855	4.65889	5.42416	6.35e-07	3.66e-05	5.8228	Up-Regulated
CD52	1.72981	5.52579	5.41385	6.62e-07	3.81e-05	5.78306	Up-Regulated
PTPN22	1.82818	3.01304	5.41032	6.72e-07	3.85e-05	5.76949	Up-Regulated
TPSAB1	3.35695	3.462	5.40608	6.84e-07	3.91e-05	5.75315	Up-Regulated
MMP2	1.75561	8.62448	5.39959	7.02e-07	4e-05	5.72816	Up-Regulated
CARD16	1.79804	5.61505	5.39492	7.15e-07	4.07e-05	5.71018	Up-Regulated
CCL2	2.12184	6.4511	5.39131	7.26e-07	4.12e-05	5.69627	Up-Regulated
STAT4	1.71111	3.09246	5.38187	7.54e-07	4.25e-05	5.66	Up-Regulated
PLAT	2.07279	8.34345	5.35841	8.29e-07	4.66e-05	5.56989	Up-Regulated
THBD	1.40495	7.96911	5.35305	8.47e-07	4.75e-05	5.54933	Up-Regulated
LTF	2.16229	2.8928	5.34834	8.63e-07	4.83e-05	5.53129	Up-Regulated
TNS3	1.51864	10.1574	5.34346	8.81e-07	4.9e-05	5.51257	Up-Regulated
CTGF	1.84954	8.88868	5.34255	8.84e-07	4.9e-05	5.50911	Up-Regulated
SECTM1	1.82273	5.59904	5.33986	8.93e-07	4.94e-05	5.49878	Up-Regulated
C3orf36	1.38162	2.14274	5.33512	9.11e-07	5.01e-05	5.48063	Up-Regulated
FPR1	2.12604	4.50734	5.33478	9.12e-07	5.01e-05	5.47932	Up-Regulated
GPR68	1.38778	3.43915	5.33474	9.12e-07	5.01e-05	5.47916	Up-Regulated
CD74	1.90811	13.5152	5.32472	9.5e-07	5.2e-05	5.44082	Up-Regulated
HLA-DPA1	1.83682	10.7682	5.32052	9.66e-07	5.27e-05	5.42477	Up-Regulated
SPN	1.64375	4.58676	5.316	9.84e-07	5.36e-05	5.40748	Up-Regulated
HAVCR2	1.44783	7.05185	5.31492	9.88e-07	5.36e-05	5.40336	Up-Regulated
TNFRSF1B	1.25648	9.01447	5.31432	9.9e-07	5.36e-05	5.40107	Up-Regulated
C17orf60	1.831	3.23198	5.31373	9.93e-07	5.36e-05	5.3988	Up-Regulated
IPCEF1	1.39574	3.49232	5.31113	1e-06	5.41e-05	5.38887	Up-Regulated
ABI3BP	2.98778	7.08992	5.30395	1.03e-06	5.55e-05	5.36146	Up-Regulated
SLAMF8	1.61615	6.12155	5.30069	1.05e-06	5.59e-05	5.34901	Up-Regulated
TMEM150B	1.62483	1.75561	5.28614	1.11e-06	5.91e-05	5.2935	Up-Regulated
SMOC2	1.52909	6.3507	5.28511	1.11e-06	5.92e-05	5.28957	Up-Regulated
BCL2	1.31421	5.78932	5.27785	1.15e-06	6.08e-05	5.26187	Up-Regulated
C2orf65	1.64451	2.22623	5.27671	1.15e-06	6.1e-05	5.25754	Up-Regulated
S100B	1.78101	2.53196	5.27017	1.18e-06	6.24e-05	5.23262	Up-Regulated
GAPT	2.14024	3.06407	5.26923	1.19e-06	6.25e-05	5.22905	Up-Regulated
RHBDF2	1.04877	8.06185	5.26562	1.2e-06	6.32e-05	5.21531	Up-Regulated
LMCD1	1.17935	7.08362	5.26415	1.21e-06	6.35e-05	5.20973	Up-Regulated
LOC606724	1.5361	3.41338	5.26245	1.22e-06	6.37e-05	5.20323	Up-Regulated
CRYBB1	1.57193	2.21254	5.25741	1.24e-06	6.49e-05	5.18407	Up-Regulated
MSN	1.31997	11.7037	5.25206	1.27e-06	6.6e-05	5.16373	Up-Regulated
ADAM28	1.85074	3.84178	5.25165	1.27e-06	6.6e-05	5.16215	Up-Regulated
TGFBI	2.31422	9.90624	5.25068	1.28e-06	6.61e-05	5.15848	Up-Regulated
ARRB2	1.04131	8.50777	5.24904	1.29e-06	6.64e-05	5.15225	Up-Regulated
CX3CR1	2.2675	5.14813	5.23987	1.34e-06	6.87e-05	5.11742	Up-Regulated
A1BG	2.13329	5.99901	5.23469	1.36e-06	7e-05	5.09774	Up-Regulated
KLRF1	1.28283	1.80274	5.23262	1.37e-06	7.04e-05	5.0899	Up-Regulated
GNA14	1.47326	4.17491	5.2262	1.41e-06	7.2e-05	5.06554	Up-Regulated
FCGR3A	1.66416	8.63507	5.21965	1.45e-06	7.38e-05	5.04068	Up-Regulated
TBX21	1.5843	2.4785	5.21869	1.45e-06	7.39e-05	5.03707	Up-Regulated
PTGS1	1.6351	5.80222	5.21128	1.5e-06	7.59e-05	5.00898	Up-Regulated
LAT2	1.49534	6.47499	5.20927	1.51e-06	7.63e-05	5.00136	Up-Regulated
GUCY1A3	1.5335	7.44532	5.20851	1.51e-06	7.64e-05	4.99848	Up-Regulated
SYNPO2	1.70923	7.6051	5.19179	1.62e-06	8.12e-05	4.93521	Up-Regulated
LRRC32	1.07585	9.38083	5.18399	1.67e-06	8.36e-05	4.90572	Up-Regulated
MGAT4A	1.15541	7.75361	5.18283	1.68e-06	8.37e-05	4.90135	Up-Regulated
CLECL1	1.49903	1.72975	5.18227	1.68e-06	8.37e-05	4.89922	Up-Regulated
ARHGAP25	1.01016	7.21697	5.18195	1.68e-06	8.37e-05	4.89803	Up-Regulated
ENPEP	1.48693	6.57892	5.18026	1.69e-06	8.4e-05	4.89162	Up-Regulated
GEM	1.41241	7.6155	5.17725	1.71e-06	8.47e-05	4.88027	Up-Regulated
METRNL	1.66181	7.23038	5.17465	1.73e-06	8.53e-05	4.87043	Up-Regulated
NOTCH3	1.18673	9.88861	5.16575	1.8e-06	8.8e-05	4.83685	Up-Regulated
SLC16A5	1.35009	3.30278	5.16199	1.82e-06	8.91e-05	4.82266	Up-Regulated
S1PR4	1.39143	3.98748	5.14843	1.92e-06	9.38e-05	4.77158	Up-Regulated
CD300LB	1.42175	2.31531	5.14732	1.93e-06	9.4e-05	4.7674	Up-Regulated
IGFBP5	1.55411	10.8801	5.13962	1.99e-06	9.67e-05	4.73839	Up-Regulated
ITPRIPL1	1.29431	2.4499	5.13642	2.02e-06	9.77e-05	4.72634	Up-Regulated
PABPC4L	1.14384	3.7221	5.1327	2.05e-06	9.88e-05	4.71236	Up-Regulated
KLRK1	1.76103	4.00203	5.13227	2.05e-06	9.88e-05	4.71076	Up-Regulated
IRF1	1.17	8.56341	5.12628	2.1e-06	0.000100954	4.68821	Up-Regulated
ARHGEF35	2.36189	3.42337	5.12571	2.1e-06	0.000100954	4.68607	Up-Regulated
SIGLEC14	1.69288	3.6319	5.12031	2.15e-06	0.000102896	4.6658	Up-Regulated
SVIL	1.42378	8.65916	5.11892	2.16e-06	0.000103225	4.66057	Up-Regulated
CD79B	1.20555	5.18245	5.11394	2.21e-06	0.000104552	4.64188	Up-Regulated
ICOSLG	1.26328	6.61979	5.11315	2.21e-06	0.000104639	4.6389	Up-Regulated
CD3G	1.45042	1.25409	5.11153	2.23e-06	0.000105072	4.63281	Up-Regulated
FASLG	1.73826	1.74942	5.11033	2.24e-06	0.00010533	4.62831	Up-Regulated
IRF5	1.43922	6.416	5.10635	2.27e-06	0.000106759	4.61337	Up-Regulated
TNFSF12	1.24317	8.0654	5.09575	2.37e-06	0.000111078	4.57363	Up-Regulated
SGK223	1.09488	6.17733	5.08789	2.44e-06	0.000114322	4.5442	Up-Regulated
C17orf87	1.35794	2.4297	5.08534	2.47e-06	0.000115218	4.53465	Up-Regulated
SLCO2A1	1.63965	7.92996	5.0797	2.53e-06	0.000117551	4.51351	Up-Regulated
CXCL10	2.08431	4.49845	5.07825	2.54e-06	0.000117956	4.5081	Up-Regulated
CFB	2.99789	6.5998	5.06978	2.63e-06	0.000121695	4.47641	Up-Regulated
GPR114	1.61852	2.32301	5.06698	2.66e-06	0.00012266	4.46596	Up-Regulated
ARHGAP10	1.31305	7.6984	5.06448	2.68e-06	0.000123245	4.4566	Up-Regulated
KCTD12	1.26603	10.1079	5.06429	2.68e-06	0.000123245	4.4559	Up-Regulated
CTSS	1.4842	9.62315	5.05856	2.74e-06	0.000125229	4.4345	Up-Regulated
VAV1	1.81397	5.3413	5.05855	2.74e-06	0.000125229	4.43444	Up-Regulated
CXCR3	1.83885	2.8008	5.05285	2.81e-06	0.000127507	4.41317	Up-Regulated
SIRPG	1.85697	1.8918	5.04988	2.84e-06	0.00012872	4.40211	Up-Regulated
XCL2	1.71192	1.69923	5.04064	2.95e-06	0.000133199	4.36763	Up-Regulated
SELP	2.10189	3.21211	5.03961	2.96e-06	0.000133283	4.36378	Up-Regulated
TGFB1	1.22291	9.41106	5.03935	2.96e-06	0.000133283	4.36282	Up-Regulated
WIPF1	1.02047	8.92744	5.03881	2.97e-06	0.000133283	4.3608	Up-Regulated
COL10A1	1.55839	1.35033	5.03818	2.97e-06	0.000133319	4.35847	Up-Regulated
COL14A1	3.05385	9.12067	5.03753	2.98e-06	0.000133369	4.35605	Up-Regulated
ARL11	1.91543	4.81008	5.0347	3.02e-06	0.000134574	4.34548	Up-Regulated
HSD11B1	2.28459	3.57597	5.03215	3.05e-06	0.000135635	4.33599	Up-Regulated
2019-03-01	1.27104	4.14866	5.03005	3.07e-06	0.000136464	4.32816	Up-Regulated
GPR82	1.27015	1.75708	5.02664	3.11e-06	0.000138008	4.31547	Up-Regulated
BCL6B	1.00016	7.59105	5.02378	3.15e-06	0.000139265	4.30484	Up-Regulated
GUCY1B3	1.20117	6.73303	5.02168	3.17e-06	0.000139844	4.297	Up-Regulated
CD8A	2.09362	4.72158	5.02163	3.17e-06	0.000139844	4.29684	Up-Regulated
SNAI1	1.292	5.78371	5.0154	3.25e-06	0.000142485	4.27363	Up-Regulated
MLKL	1.09281	6.72371	5.01524	3.26e-06	0.000142485	4.27305	Up-Regulated
MYO1G	1.48059	4.52247	5.01203	3.3e-06	0.000143986	4.26112	Up-Regulated
GYPC	1.645	8.78754	4.9972	3.49e-06	0.000151928	4.20604	Up-Regulated
CCR5	1.96724	4.12042	4.99673	3.5e-06	0.000151928	4.20427	Up-Regulated
DSC2	1.88125	4.46685	4.99572	3.51e-06	0.000152206	4.20054	Up-Regulated
NKG7	1.93028	5.31761	4.99472	3.53e-06	0.000152481	4.19684	Up-Regulated
CLIC3	1.28512	1.37719	4.99357	3.54e-06	0.000152531	4.19255	Up-Regulated
LAMC2	2.7258	3.63381	4.99059	3.59e-06	0.000153681	4.18148	Up-Regulated
DEF6	1.34788	6.25624	4.98929	3.6e-06	0.000153889	4.17666	Up-Regulated
EMCN	1.37819	7.73124	4.98918	3.61e-06	0.000153889	4.17626	Up-Regulated
SEMA4A	1.57928	4.62221	4.98816	3.62e-06	0.000154186	4.17247	Up-Regulated
PMEPA1	1.22016	8.1178	4.98341	3.69e-06	0.000156755	4.15487	Up-Regulated
GSDMA	1.5859	2.49828	4.98151	3.72e-06	0.000157276	4.14782	Up-Regulated
PTPRO	1.67479	3.61597	4.97768	3.77e-06	0.00015932	4.13365	Up-Regulated
CD200	1.32419	6.48408	4.97495	3.81e-06	0.000160703	4.12352	Up-Regulated
CPNE5	1.17032	4.33469	4.96809	3.92e-06	0.000164403	4.09811	Up-Regulated
STX11	1.5656	5.47035	4.96659	3.94e-06	0.000164693	4.09258	Up-Regulated
FXYD5	1.62182	9.47776	4.96123	4.02e-06	0.000167838	4.07276	Up-Regulated
CD27	1.90187	3.47657	4.95979	4.05e-06	0.000168253	4.06741	Up-Regulated
GAS6	1.15174	9.99531	4.95956	4.05e-06	0.000168253	4.06658	Up-Regulated
COL3A1	1.79676	11.5734	4.95506	4.12e-06	0.000170897	4.04991	Up-Regulated
KIAA0040	1.33972	7.89386	4.9525	4.16e-06	0.000171973	4.04045	Up-Regulated
CR1	2.19279	2.26936	4.95242	4.16e-06	0.000171973	4.04016	Up-Regulated
MT1L	2.19013	4.33417	4.94903	4.22e-06	0.000173567	4.02764	Up-Regulated
CCDC102B	1.03833	5.93048	4.94537	4.28e-06	0.000175712	4.01412	Up-Regulated
CD8B	2.09215	2.66074	4.93442	4.47e-06	0.000183014	3.97372	Up-Regulated
ALPK3	1.69283	7.31212	4.92845	4.57e-06	0.000186619	3.95171	Up-Regulated
ZNF135	2.15636	6.20183	4.92839	4.57e-06	0.000186619	3.9515	Up-Regulated
SIGLEC5	1.36542	2.76099	4.92404	4.65e-06	0.000189433	3.93547	Up-Regulated
PHYHD1	2.34969	4.89276	4.91886	4.75e-06	0.00019215	3.91639	Up-Regulated
FCGRT	1.14118	10.3341	4.91161	4.88e-06	0.000197263	3.88969	Up-Regulated
BATF3	1.36057	3.74733	4.90213	5.06e-06	0.000204273	3.85481	Up-Regulated
RASAL3	1.15732	6.02952	4.89419	5.22e-06	0.000210261	3.82564	Up-Regulated
HRH1	1.31299	5.5475	4.89179	5.27e-06	0.000211332	3.81684	Up-Regulated
CYTL1	1.8544	3.38839	4.89168	5.27e-06	0.000211332	3.81641	Up-Regulated
MPZL2	1.16969	6.80397	4.88974	5.31e-06	0.00021202	3.80929	Up-Regulated
SIGLEC1	1.95165	6.83131	4.88953	5.32e-06	0.00021202	3.80854	Up-Regulated
SELE	1.72369	2.28382	4.87865	5.55e-06	0.000220314	3.76859	Up-Regulated
ICOS	1.52803	1.35487	4.87316	5.67e-06	0.000224188	3.74847	Up-Regulated
CIITA	1.68452	5.90045	4.87282	5.67e-06	0.000224188	3.74725	Up-Regulated
HLA-DQA1	1.97407	7.51745	4.87233	5.69e-06	0.000224188	3.74544	Up-Regulated
APOL3	1.0468	7.73495	4.87217	5.69e-06	0.000224188	3.74483	Up-Regulated
IL33	1.57453	6.59814	4.8685	5.77e-06	0.000226526	3.7314	Up-Regulated
HSPA12B	1.23295	6.29582	4.86757	5.79e-06	0.000226914	3.72798	Up-Regulated
LIMD2	1.38439	7.04498	4.86215	5.91e-06	0.000230846	3.70814	Up-Regulated
A2M	1.10502	13.0193	4.85561	6.07e-06	0.000235812	3.6842	Up-Regulated
MYO1B	1.14063	8.5917	4.85515	6.08e-06	0.000235812	3.68255	Up-Regulated
TMEM71	1.34175	2.79314	4.8547	6.09e-06	0.000235812	3.68087	Up-Regulated
MEOX2	1.88349	2.92674	4.84838	6.24e-06	0.000240899	3.65779	Up-Regulated
LHFP	1.03734	9.05233	4.84821	6.24e-06	0.000240899	3.65714	Up-Regulated
S100A16	1.4888	8.46334	4.84582	6.3e-06	0.000242676	3.64842	Up-Regulated
LYN	1.18702	8.10983	4.84175	6.4e-06	0.000246065	3.63354	Up-Regulated
FCRL3	1.1802	1.16529	4.83231	6.64e-06	0.000253312	3.59907	Up-Regulated
PTGDR	1.8369	2.25294	4.82994	6.7e-06	0.000255161	3.59044	Up-Regulated
EMP3	1.83285	10.3735	4.82495	6.83e-06	0.000259184	3.57224	Up-Regulated
VILL	1.72896	4.79468	4.82493	6.83e-06	0.000259184	3.57217	Up-Regulated
MAF	1.15476	9.43518	4.8206	6.95e-06	0.000263055	3.55638	Up-Regulated
UBASH3B	1.19412	5.24298	4.82013	6.96e-06	0.000263055	3.55467	Up-Regulated
FILIP1	1.05756	4.96023	4.81682	7.05e-06	0.000265462	3.5426	Up-Regulated
SOX17	1.07974	5.68844	4.81312	7.15e-06	0.000268292	3.52912	Up-Regulated
FAT4	1.49298	5.44829	4.8097	7.24e-06	0.000271354	3.51667	Up-Regulated
PAG1	1.25806	6.54327	4.80922	7.26e-06	0.000271354	3.51495	Up-Regulated
SP140	1.11851	4.35683	4.79561	7.65e-06	0.000284922	3.46544	Up-Regulated
CAPG	1.51587	7.86124	4.79321	7.72e-06	0.000287042	3.45673	Up-Regulated
CLEC12A	1.56854	2.33516	4.79102	7.78e-06	0.000288945	3.44878	Up-Regulated
CD209	2.20179	5.23685	4.7892	7.84e-06	0.000290448	3.44217	Up-Regulated
GPR18	1.22861	1.45389	4.78758	7.89e-06	0.000291742	3.43627	Up-Regulated
FRZB	1.48883	6.63725	4.78588	7.94e-06	0.000292466	3.43009	Up-Regulated
PARP15	1.28715	1.65774	4.78497	7.97e-06	0.000292466	3.4268	Up-Regulated
TRAT1	1.42095	1.35959	4.78478	7.97e-06	0.000292466	3.42612	Up-Regulated
APOBEC3G	1.66389	6.14008	4.7846	7.98e-06	0.000292466	3.42546	Up-Regulated
C1orf38	1.68494	7.23496	4.7784	8.17e-06	0.000298457	3.40295	Up-Regulated
AFAP1L2	1.17349	6.0396	4.77393	8.31e-06	0.000302545	3.38675	Up-Regulated
CCL21	3.15249	3.69486	4.77184	8.38e-06	0.000304439	3.37918	Up-Regulated
MYO7B	1.0867	2.50268	4.7708	8.41e-06	0.000304621	3.37541	Up-Regulated
TNFSF12-TNFSF13	2.84885	5.253	4.77077	8.41e-06	0.000304621	3.37529	Up-Regulated
REM1	1.38101	4.02413	4.76572	8.58e-06	0.000310038	3.35698	Up-Regulated
RASSF4	1.26816	8.01914	4.76359	8.65e-06	0.000312027	3.34928	Up-Regulated
ADCY7	1.06559	7.55408	4.76248	8.69e-06	0.000312475	3.34525	Up-Regulated
AQP1	1.35302	9.5627	4.76205	8.7e-06	0.000312475	3.34369	Up-Regulated
HNMT	1.79041	7.25149	4.75877	8.81e-06	0.000314532	3.33183	Up-Regulated
CLDN5	1.44161	8.18736	4.75394	8.97e-06	0.000319851	3.31436	Up-Regulated
FAM38B	2.32494	5.80872	4.75124	9.07e-06	0.000322623	3.30458	Up-Regulated
IFITM2	1.17252	10.089	4.74812	9.18e-06	0.000325931	3.29332	Up-Regulated
GAS7	1.69496	6.65779	4.74587	9.26e-06	0.000327629	3.28515	Up-Regulated
CCR4	1.0257	0.744623	4.74448	9.31e-06	0.000328237	3.28016	Up-Regulated
C11orf21	1.36342	1.7485	4.74388	9.33e-06	0.000328431	3.27798	Up-Regulated
CD248	1.36958	8.13433	4.74033	9.45e-06	0.000331223	3.26514	Up-Regulated
CARD9	1.4988	4.05993	4.7391	9.5e-06	0.000332211	3.26072	Up-Regulated
MAP2K6	1.5407	4.08593	4.73848	9.52e-06	0.000332443	3.25846	Up-Regulated
PROCR	1.26127	7.77454	4.73491	9.65e-06	0.000336436	3.24559	Up-Regulated
FCGR2B	2.13784	4.9416	4.73087	9.8e-06	0.000340236	3.23101	Up-Regulated
SLFN11	1.08855	7.20842	4.73065	9.81e-06	0.000340236	3.23019	Up-Regulated
HCST	1.57523	5.89895	4.71804	1.03e-05	0.000355823	3.18475	Up-Regulated
CD28	1.8102	3.45637	4.71539	1.04e-05	0.000358836	3.1752	Up-Regulated
RNF144B	1.07361	6.90358	4.71439	1.04e-05	0.000359603	3.17161	Up-Regulated
COL6A1	1.32176	11.8218	4.71328	1.05e-05	0.00036053	3.1676	Up-Regulated
ZNF702P	1.77634	4.96823	4.71231	1.05e-05	0.000361258	3.16411	Up-Regulated
EGFLAM	1.76087	4.94222	4.70457	1.08e-05	0.000370847	3.13625	Up-Regulated
C5orf20	1.30188	1.22119	4.69419	1.13e-05	0.000384526	3.09894	Up-Regulated
TRIM22	1.49038	7.85404	4.6822	1.18e-05	0.000399898	3.05591	Up-Regulated
TMEM119	2.00183	6.66658	4.68202	1.18e-05	0.000399898	3.05524	Up-Regulated
FLT3	1.30674	1.6735	4.68146	1.18e-05	0.000399898	3.05324	Up-Regulated
CRIP2	1.00994	9.74423	4.67204	1.23e-05	0.000412848	3.01947	Up-Regulated
MYCL1	1.38132	3.17086	4.67133	1.23e-05	0.000413288	3.01692	Up-Regulated
HPGDS	1.9485	3.9193	4.66866	1.24e-05	0.000416814	3.00737	Up-Regulated
GNLY	1.75285	3.9191	4.66628	1.25e-05	0.000419915	2.99884	Up-Regulated
CBLN4	2.46234	3.53649	4.65883	1.29e-05	0.000431223	2.97218	Up-Regulated
AEBP1	1.70612	9.06055	4.65801	1.29e-05	0.000431223	2.96925	Up-Regulated
RASA3	1.09729	6.8944	4.658	1.29e-05	0.000431223	2.96919	Up-Regulated
IFI30	1.62408	11.5829	4.65597	1.3e-05	0.000433856	2.96192	Up-Regulated
CEACAM21	1.29979	2.96796	4.65481	1.31e-05	0.000435062	2.95777	Up-Regulated
USHBP1	1.01856	5.72214	4.64176	1.38e-05	0.000456381	2.91116	Up-Regulated
IL2RA	1.96773	2.49666	4.64123	1.38e-05	0.000456558	2.90925	Up-Regulated
IRF4	1.68718	2.19388	4.64081	1.38e-05	0.000456558	2.90775	Up-Regulated
CTLA4	1.66466	1.93497	4.62865	1.45e-05	0.000477297	2.86437	Up-Regulated
EPHA2	1.10346	7.30788	4.62528	1.46e-05	0.000481867	2.85236	Up-Regulated
WNT5B	1.97077	5.47286	4.62082	1.49e-05	0.000489281	2.83646	Up-Regulated
CD226	1.09558	1.77641	4.61829	1.5e-05	0.000493184	2.82747	Up-Regulated
SYTL3	1.12769	5.31568	4.61566	1.52e-05	0.000495516	2.81811	Up-Regulated
KLHDC7B	1.76378	3.0656	4.61536	1.52e-05	0.000495516	2.81702	Up-Regulated
SCML4	1.67826	2.31507	4.61374	1.53e-05	0.000497769	2.81126	Up-Regulated
ARHGAP6	1.21997	5.45565	4.61234	1.54e-05	0.0004996	2.8063	Up-Regulated
FOXD2	1.20679	4.31277	4.6111	1.55e-05	0.0005005	2.80189	Up-Regulated
TGFBR2	1.25828	10.6098	4.61052	1.55e-05	0.000500673	2.79982	Up-Regulated
HTR7	1.4247	1.97333	4.60885	1.56e-05	0.000503049	2.79388	Up-Regulated
EPHA1	1.24459	1.42173	4.60838	1.56e-05	0.000503162	2.79219	Up-Regulated
FBLN2	2.1952	7.15691	4.60767	1.57e-05	0.000503718	2.78967	Up-Regulated
CCDC48	1.12815	3.84246	4.60494	1.58e-05	0.000507339	2.77997	Up-Regulated
PLD4	2.40939	4.46315	4.59906	1.62e-05	0.000517916	2.75906	Up-Regulated
SH3BP2	1.2855	8.78775	4.59104	1.67e-05	0.000531312	2.73061	Up-Regulated
SH3TC1	1.32182	7.44444	4.5846	1.71e-05	0.000542152	2.70776	Up-Regulated
SUSD2	1.80629	6.50478	4.58445	1.71e-05	0.000542152	2.70721	Up-Regulated
RRAS	1.01702	9.60031	4.58352	1.71e-05	0.000543204	2.70393	Up-Regulated
C20orf197	1.07327	1.20479	4.57985	1.74e-05	0.000549911	2.69092	Up-Regulated
PDE1A	1.68753	5.03728	4.57766	1.75e-05	0.000551993	2.68316	Up-Regulated
KLRD1	1.56592	2.971	4.57289	1.78e-05	0.000561046	2.66626	Up-Regulated
CYBA	1.37513	8.67284	4.56657	1.83e-05	0.00057277	2.6439	Up-Regulated
CAB39L	1.30332	7.54291	4.55997	1.87e-05	0.000584475	2.62055	Up-Regulated
NLGN4X	1.77341	3.87976	4.5575	1.89e-05	0.000589026	2.61182	Up-Regulated
TNFRSF18	1.52716	2.31456	4.55554	1.9e-05	0.000592014	2.60489	Up-Regulated
APOB48R	1.26596	6.03451	4.55444	1.91e-05	0.000593136	2.601	Up-Regulated
C3orf54	1.10088	5.34338	4.55211	1.93e-05	0.000596548	2.59276	Up-Regulated
LRP1	1.19172	11.0258	4.54844	1.96e-05	0.000602983	2.57983	Up-Regulated
XCL1	1.55939	1.56905	4.54549	1.98e-05	0.000608789	2.5694	Up-Regulated
SLC40A1	1.76331	11.1213	4.54299	2e-05	0.000611865	2.56058	Up-Regulated
PLA2G4A	1.8017	4.57814	4.54272	2e-05	0.000611865	2.55962	Up-Regulated
ARHGEF5	2.36333	3.28362	4.53974	2.02e-05	0.000616491	2.5491	Up-Regulated
LFNG	1.5543	7.32892	4.53808	2.03e-05	0.000617588	2.54327	Up-Regulated
RFTN1	1.03302	7.72893	4.53702	2.04e-05	0.000618291	2.53952	Up-Regulated
TACR1	1.60851	2.54259	4.53694	2.04e-05	0.000618291	2.53925	Up-Regulated
SELL	1.61492	4.73299	4.5366	2.04e-05	0.000618291	2.53804	Up-Regulated
PDCD1	1.67709	2.63381	4.53568	2.05e-05	0.000618864	2.53481	Up-Regulated
GNPTAB	1.00353	9.51036	4.53556	2.05e-05	0.000618864	2.53439	Up-Regulated
PLAUR	1.28426	7.15451	4.53318	2.07e-05	0.000623504	2.52598	Up-Regulated
ST14	1.64489	6.04476	4.52727	2.12e-05	0.000636509	2.50518	Up-Regulated
FCGR1A	1.70962	4.96446	4.52151	2.16e-05	0.000646586	2.4849	Up-Regulated
PLTP	1.86633	10.0524	4.52047	2.17e-05	0.000646786	2.48123	Up-Regulated
PIK3AP1	1.47119	6.74901	4.52026	2.17e-05	0.000646786	2.48051	Up-Regulated
GALNT6	1.20736	4.45111	4.51805	2.19e-05	0.00065121	2.47273	Up-Regulated
CDC42EP3	1.07922	7.45949	4.51526	2.21e-05	0.000657095	2.46291	Up-Regulated
CD38	1.51394	2.66405	4.51262	2.24e-05	0.000661391	2.45366	Up-Regulated
SDPR	1.26126	8.55134	4.5091	2.27e-05	0.000668509	2.44128	Up-Regulated
CDC42EP2	1.03084	6.97764	4.50847	2.27e-05	0.000669137	2.43905	Up-Regulated
TPSB2	2.89677	4.39842	4.50759	2.28e-05	0.000669639	2.43599	Up-Regulated
MX2	1.53152	5.55255	4.5074	2.28e-05	0.000669639	2.4353	Up-Regulated
FGR	1.10442	6.11389	4.50711	2.28e-05	0.000669639	2.4343	Up-Regulated
NPL	1.07351	6.41356	4.50502	2.3e-05	0.000673255	2.42694	Up-Regulated
LCP1	1.0635	10.1173	4.50491	2.3e-05	0.000673255	2.42655	Up-Regulated
PDE4A	1.1745	6.88253	4.5032	2.32e-05	0.000676586	2.42057	Up-Regulated
UBASH3A	1.57901	1.97827	4.49935	2.35e-05	0.00068443	2.40706	Up-Regulated
FCGR1B	1.47588	5.38266	4.4896	2.44e-05	0.000708753	2.37288	Up-Regulated
COL21A1	2.19876	5.04279	4.488	2.45e-05	0.000710977	2.36727	Up-Regulated
EPHB6	1.32355	4.24668	4.48255	2.5e-05	0.000723506	2.34819	Up-Regulated
GJD3	1.22663	5.05341	4.48026	2.52e-05	0.000728676	2.34017	Up-Regulated
MYOF	1.55372	9.54493	4.47907	2.53e-05	0.000730884	2.336	Up-Regulated
TAGAP	1.48701	5.60512	4.47205	2.6e-05	0.000748135	2.31143	Up-Regulated
ADAM6	3.09741	7.03616	4.46164	2.7e-05	0.000771139	2.27508	Up-Regulated
CYGB	1.06628	8.57144	4.46046	2.72e-05	0.000773388	2.27095	Up-Regulated
FCGR1C	1.48082	3.82516	4.46011	2.72e-05	0.000773388	2.26974	Up-Regulated
S100A11	1.49072	11.051	4.45642	2.76e-05	0.000781894	2.25686	Up-Regulated
RAC2	1.95981	7.15666	4.45044	2.82e-05	0.000798346	2.23598	Up-Regulated
C2	1.80958	7.23214	4.44913	2.83e-05	0.000801114	2.23144	Up-Regulated
KYNU	1.95148	3.79516	4.44738	2.85e-05	0.000804323	2.22532	Up-Regulated
JPH4	1.34869	2.78384	4.44522	2.87e-05	0.00080948	2.21779	Up-Regulated
CCL19	2.15918	1.70326	4.44173	2.91e-05	0.000818891	2.20564	Up-Regulated
PTPRJ	1.23208	6.6823	4.44113	2.92e-05	0.0008196	2.20354	Up-Regulated
MLC1	1.2383	1.80587	4.44006	2.93e-05	0.000820792	2.19984	Up-Regulated
DOCK11	1.5996	6.45672	4.43824	2.95e-05	0.000823907	2.19349	Up-Regulated
DPYD	1.42653	7.81013	4.43285	3.01e-05	0.000839375	2.17473	Up-Regulated
VNN2	2.008	3.86373	4.43228	3.02e-05	0.000839554	2.17277	Up-Regulated
C19orf35	1.17022	2.47254	4.42877	3.05e-05	0.000848666	2.16057	Up-Regulated
ARHGEF17	1.0144	8.38791	4.42418	3.11e-05	0.000859709	2.14461	Up-Regulated
LOXL1	1.6691	6.06346	4.41423	3.22e-05	0.000889511	2.11007	Up-Regulated
NOS2	1.44507	3.00736	4.41178	3.25e-05	0.000895183	2.10157	Up-Regulated
CCL13	2.27808	2.20849	4.41117	3.26e-05	0.00089603	2.09942	Up-Regulated
VNN1	1.84394	3.05602	4.41031	3.27e-05	0.000896463	2.09646	Up-Regulated
TLR4	1.25158	7.47243	4.4057	3.33e-05	0.000909432	2.08046	Up-Regulated
DARC	2.09398	4.44186	4.39064	3.52e-05	0.000955494	2.02834	Up-Regulated
FAM129A	1.52815	8.8341	4.37347	3.75e-05	0.00101058	1.96901	Up-Regulated
CISH	2.02803	7.56859	4.37162	3.77e-05	0.0010146	1.96263	Up-Regulated
FAM102B	1.2453	7.01431	4.35901	3.95e-05	0.00105461	1.91916	Up-Regulated
DBNDD2	1.07843	8.27068	4.35818	3.96e-05	0.00105643	1.91632	Up-Regulated
ANPEP	1.7536	5.71451	4.35757	3.97e-05	0.00105745	1.91419	Up-Regulated
IL15RA	1.01218	6.62973	4.35	4.08e-05	0.001083	1.88815	Up-Regulated
ABCA6	1.83374	4.08504	4.34645	4.14e-05	0.00109294	1.87594	Up-Regulated
ZNF385D	1.37217	2.06547	4.34361	4.18e-05	0.00110295	1.86618	Up-Regulated
TNFRSF10D	1.42169	4.5392	4.34231	4.2e-05	0.00110678	1.86172	Up-Regulated
VAV3	1.50799	5.41356	4.34142	4.21e-05	0.00110754	1.85867	Up-Regulated
LILRA2	1.34118	4.1214	4.34142	4.21e-05	0.00110754	1.85867	Up-Regulated
CMAH	1.11113	6.1033	4.34011	4.23e-05	0.00111004	1.85416	Up-Regulated
MAP3K8	1.32462	5.80624	4.33555	4.3e-05	0.00112586	1.83849	Up-Regulated
FAM26E	1.30708	4.81529	4.33509	4.31e-05	0.0011263	1.83692	Up-Regulated
SERPINF1	1.73255	8.46565	4.33265	4.35e-05	0.00113206	1.82856	Up-Regulated
ZNF683	1.66673	2.20911	4.32968	4.4e-05	0.0011401	1.81837	Up-Regulated
TMIGD2	1.23869	1.4307	4.3288	4.41e-05	0.00114235	1.81533	Up-Regulated
CECR1	1.59745	8.64157	4.32207	4.52e-05	0.00116785	1.79226	Up-Regulated
BMF	1.21565	6.88816	4.31889	4.58e-05	0.00117853	1.78136	Up-Regulated
SH3BP1	1.20203	6.25045	4.31729	4.6e-05	0.00118391	1.77591	Up-Regulated
ECHDC3	2.49278	6.16564	4.30801	4.76e-05	0.0012186	1.74414	Up-Regulated
CYP1B1	1.65267	7.17892	4.30721	4.77e-05	0.00122064	1.7414	Up-Regulated
HLA-DRB1	1.72095	10.4152	4.30492	4.81e-05	0.00122689	1.73358	Up-Regulated
RFX8	1.28384	1.67753	4.3007	4.89e-05	0.0012422	1.71916	Up-Regulated
C2orf40	1.50137	2.00004	4.29396	5.01e-05	0.00126678	1.69616	Up-Regulated
CCL3L3	1.18061	1.07638	4.27735	5.32e-05	0.00133517	1.63951	Up-Regulated
ZNF208	1.92316	3.24007	4.27715	5.33e-05	0.00133517	1.63883	Up-Regulated
MATN2	1.31252	8.64909	4.2726	5.42e-05	0.00135574	1.62335	Up-Regulated
AVPR2	1.42435	2.82547	4.26768	5.51e-05	0.00137681	1.60661	Up-Regulated
P2RY14	1.01463	3.96662	4.26489	5.57e-05	0.0013891	1.59714	Up-Regulated
GPR55	1.30745	1.60511	4.26326	5.6e-05	0.00139566	1.5916	Up-Regulated
SVEP1	2.473	6.23048	4.26175	5.63e-05	0.00140161	1.58647	Up-Regulated
GPR176	1.42044	4.24274	4.25819	5.71e-05	0.00141448	1.57438	Up-Regulated
S100A4	1.68203	7.7206	4.2579	5.71e-05	0.00141448	1.57337	Up-Regulated
OXER1	1.52758	3.07317	4.25084	5.86e-05	0.00144415	1.54942	Up-Regulated
LGALS9C	1.12837	3.05766	4.24729	5.94e-05	0.00145931	1.53739	Up-Regulated
KIF21B	1.16645	5.10584	4.2438	6.01e-05	0.0014743	1.52557	Up-Regulated
DOCK2	1.44245	6.55242	4.24227	6.04e-05	0.00148073	1.52037	Up-Regulated
SCN4B	1.28487	6.05864	4.23672	6.17e-05	0.00150893	1.50159	Up-Regulated
TNC	2.30636	7.43965	4.23391	6.23e-05	0.00152253	1.49207	Up-Regulated
COL16A1	1.73809	7.17279	4.23245	6.26e-05	0.00152695	1.48713	Up-Regulated
FAM101A	1.57495	3.61308	4.23194	6.27e-05	0.00152794	1.48541	Up-Regulated
CD44	1.47755	9.68147	4.22455	6.44e-05	0.00156738	1.46043	Up-Regulated
ADORA3	1.36797	7.08812	4.22079	6.53e-05	0.0015869	1.44773	Up-Regulated
OR2A4	1.00162	1.17704	4.21968	6.56e-05	0.00159141	1.44397	Up-Regulated
C10orf116	1.23381	6.96856	4.2099	6.79e-05	0.00164191	1.41096	Up-Regulated
CD96	1.75763	4.60998	4.2097	6.8e-05	0.00164191	1.4103	Up-Regulated
ANXA3	2.04387	3.46163	4.20842	6.83e-05	0.00164726	1.40599	Up-Regulated
SYTL1	1.3905	3.70306	4.20474	6.92e-05	0.00166441	1.39358	Up-Regulated
NEURL2	1.06702	5.8039	4.20462	6.92e-05	0.00166441	1.39317	Up-Regulated
C10orf25	1.18291	4.26297	4.19803	7.09e-05	0.00169639	1.37098	Up-Regulated
CAV1	1.00934	9.40427	4.19755	7.1e-05	0.00169732	1.36938	Up-Regulated
CDCP1	1.74606	4.14915	4.19569	7.15e-05	0.00170676	1.3631	Up-Regulated
F2RL3	1.22838	6.16356	4.19393	7.19e-05	0.00171361	1.35718	Up-Regulated
DKK2	1.84794	2.58394	4.18964	7.31e-05	0.00173823	1.34274	Up-Regulated
KRT8	3.13723	7.81914	4.18834	7.34e-05	0.00174431	1.33839	Up-Regulated
FAM159A	1.29181	2.53029	4.18532	7.42e-05	0.00175926	1.32824	Up-Regulated
PHLDB2	1.32319	7.89612	4.17731	7.64e-05	0.00179813	1.30133	Up-Regulated
CCR7	1.58984	2.60485	4.17412	7.73e-05	0.00181674	1.29063	Up-Regulated
OBFC2A	1.13701	6.66444	4.17227	7.78e-05	0.00182671	1.28444	Up-Regulated
ZNF804A	1.18023	1.5356	4.17085	7.82e-05	0.00182985	1.27968	Up-Regulated
DHRS9	1.55188	2.63718	4.17083	7.82e-05	0.00182985	1.27962	Up-Regulated
EDNRA	1.25947	6.95223	4.16764	7.91e-05	0.00184878	1.26893	Up-Regulated
P2RY10	1.16453	1.42838	4.16726	7.92e-05	0.00184923	1.26764	Up-Regulated
LY96	1.94586	6.90821	4.1646	7.99e-05	0.0018617	1.25873	Up-Regulated
CNN2	1.4	8.95069	4.16443	8e-05	0.0018617	1.25816	Up-Regulated
HSPA7	1.46557	5.89957	4.16409	8.01e-05	0.00186188	1.25702	Up-Regulated
CCL23	1.24246	1.07745	4.16325	8.03e-05	0.00186376	1.25421	Up-Regulated
KL	1.05744	4.23396	4.16234	8.06e-05	0.00186722	1.25116	Up-Regulated
ZBTB46	1.03331	8.16275	4.15318	8.33e-05	0.00192289	1.22052	Up-Regulated
CCL14	1.91588	7.87362	4.14937	8.44e-05	0.00194269	1.20779	Up-Regulated
ADAMTSL3	1.24342	4.70221	4.14651	8.53e-05	0.00196049	1.19822	Up-Regulated
CHD7	1.20942	6.94064	4.14201	8.67e-05	0.00198556	1.1832	Up-Regulated
HAPLN3	1.17296	5.21782	4.13061	9.03e-05	0.00206108	1.14518	Up-Regulated
PTGDS	3.02089	4.77078	4.12952	9.06e-05	0.00206677	1.14156	Up-Regulated
ANKRD22	1.93002	2.92159	4.12866	9.09e-05	0.00206936	1.1387	Up-Regulated
ADAMTS15	1.25533	1.82738	4.12855	9.09e-05	0.00206936	1.13832	Up-Regulated
ACAP1	1.68621	4.83298	4.12592	9.18e-05	0.00207903	1.12955	Up-Regulated
ALDH3B1	1.83827	8.40297	4.12049	9.36e-05	0.00211327	1.1115	Up-Regulated
ELK3	1.06173	6.79524	4.12048	9.36e-05	0.00211327	1.11147	Up-Regulated
C1orf186	1.39004	0.806614	4.11771	9.45e-05	0.00212956	1.10224	Up-Regulated
C11orf63	1.33379	2.94473	4.11692	9.48e-05	0.00213318	1.09963	Up-Regulated
KCNMB1	1.11459	3.88829	4.10374	9.93e-05	0.00221852	1.05583	Up-Regulated
ID3	1.02225	9.52593	4.10296	9.96e-05	0.00221983	1.05324	Up-Regulated
S100A6	1.93233	11.1762	4.10083	0.000100341	0.00222944	1.04617	Up-Regulated
MRC2	1.85561	8.17399	4.09992	0.000100666	0.00223424	1.04315	Up-Regulated
MFSD7	1.02983	5.54042	4.09629	0.000101969	0.00226072	1.03114	Up-Regulated
TCF21	1.60586	3.6938	4.09355	0.000102968	0.00227548	1.02204	Up-Regulated
CALHM2	1.33938	8.94367	4.08755	0.00010518	0.00232189	1.00218	Up-Regulated
CHSY3	1.27396	4.169	4.08294	0.000106912	0.00235251	0.986929	Up-Regulated
ACP5	1.33653	6.3907	4.08111	0.000107608	0.0023653	0.980867	Up-Regulated
C6orf150	1.34242	3.59833	4.07949	0.000108227	0.00237638	0.975506	Up-Regulated
GCET2	1.15143	2.52225	4.07882	0.000108485	0.00237949	0.973285	Up-Regulated
OR2A7	1.6923	2.14125	4.0726	0.000110899	0.00242465	0.952739	Up-Regulated
MEGF6	1.35828	4.98342	4.07124	0.000111432	0.00243371	0.948264	Up-Regulated
FGD3	1.13531	5.57588	4.06835	0.000112575	0.00245608	0.93873	Up-Regulated
TMEM233	1.51027	3.45324	4.06076	0.000115635	0.00251216	0.913696	Up-Regulated
LILRB3	1.20793	4.32377	4.05622	0.000117505	0.00254739	0.898722	Up-Regulated
TRPA1	1.16283	1.05915	4.04825	0.000120853	0.00261169	0.872507	Up-Regulated
ADAMTS2	1.37348	4.92537	4.04746	0.000121192	0.00261627	0.869889	Up-Regulated
IGSF21	1.65967	4.57843	4.04315	0.000123047	0.00265074	0.855714	Up-Regulated
STEAP4	1.87435	8.18774	4.03952	0.000124628	0.00267918	0.8438	Up-Regulated
GNG2	1.52809	7.48859	4.03898	0.000124865	0.00268145	0.842033	Up-Regulated
PLA2G7	1.50416	4.39974	4.03863	0.000125019	0.00268197	0.840877	Up-Regulated
PILRA	1.06346	5.89145	4.03777	0.000125401	0.00268734	0.838037	Up-Regulated
SRGN	1.02734	9.66643	4.03551	0.000126402	0.00270034	0.830617	Up-Regulated
LGALS2	1.54274	1.67594	4.03277	0.000127624	0.0027208	0.821637	Up-Regulated
FAM20A	1.79165	4.6586	4.03119	0.000128336	0.00273313	0.81645	Up-Regulated
HTR2B	2.16487	5.98879	4.0305	0.00012865	0.00273415	0.814169	Up-Regulated
PIK3R5	1.17394	6.17038	4.0299	0.000128919	0.00273703	0.812221	Up-Regulated
SH2D2A	1.38758	3.31339	4.02135	0.000132851	0.00281179	0.784198	Up-Regulated
FMOD	1.6448	6.18735	4.02029	0.000133349	0.00281651	0.78071	Up-Regulated
ZNF676	2.04552	2.93108	4.01926	0.000133829	0.00282375	0.777356	Up-Regulated
IL6	1.69498	2.7023	4.0179	0.000134471	0.00283439	0.772893	Up-Regulated
POU2AF1	1.63133	1.67546	4.01544	0.000135636	0.00285601	0.764849	Up-Regulated
CD80	1.11917	1.64158	4.01457	0.000136055	0.00286003	0.761976	Up-Regulated
FGFBP2	1.03804	2.06091	4.01446	0.000136106	0.00286003	0.761626	Up-Regulated
CH25H	1.49319	4.89897	4.01179	0.000137386	0.00288397	0.752898	Up-Regulated
OLFML2A	1.36233	8.37646	4.00929	0.000138596	0.00289753	0.74472	Up-Regulated
CCL4	1.55548	5.21288	4.00728	0.000139576	0.0029116	0.738147	Up-Regulated
LOC100270710	1.25316	5.96992	4.00704	0.000139694	0.0029116	0.737359	Up-Regulated
TRIP6	1.28242	9.44972	4.00465	0.00014087	0.00293015	0.729544	Up-Regulated
SIDT1	1.50722	3.86896	3.99935	0.00014351	0.00297301	0.712237	Up-Regulated
C11orf52	2.14077	2.81333	3.99842	0.000143976	0.00297967	0.709211	Up-Regulated
FAM176B	1.19354	7.54994	3.99419	0.000146123	0.00301801	0.695416	Up-Regulated
FBLIM1	1.20755	8.57525	3.98966	0.000148457	0.00305696	0.680642	Up-Regulated
PTGS2	1.87123	3.72717	3.98933	0.00014863	0.00305696	0.679561	Up-Regulated
GSTP1	1.4912	10.7394	3.98582	0.000150462	0.00308275	0.668139	Up-Regulated
RHOD	1.515	3.00317	3.98554	0.000150609	0.00308275	0.667233	Up-Regulated
RSPO3	2.21639	2.2974	3.97902	0.000154077	0.00314746	0.646018	Up-Regulated
SERINC2	1.57588	9.42048	3.9761	0.000155659	0.00317304	0.636497	Up-Regulated
SFTA1P	1.09099	1.5972	3.97285	0.000157431	0.00319962	0.625951	Up-Regulated
FCN1	1.55398	3.58052	3.96826	0.000159975	0.00323893	0.611019	Up-Regulated
SUCNR1	2.27587	3.09364	3.96684	0.000160764	0.00324473	0.606431	Up-Regulated
KIAA0754	1.0725	3.73985	3.96661	0.000160893	0.00324473	0.605684	Up-Regulated
ZNF578	1.31547	5.95096	3.96587	0.000161311	0.00324997	0.603269	Up-Regulated
ANO9	1.33839	1.90527	3.96425	0.000162224	0.00326277	0.598009	Up-Regulated
TMC4	1.35428	5.1483	3.96209	0.000163448	0.00327375	0.591009	Up-Regulated
PCDH17	1.28417	6.36868	3.95894	0.000165254	0.00330584	0.580775	Up-Regulated
ZAP70	1.50796	4.07873	3.95487	0.000167611	0.00333939	0.567587	Up-Regulated
TRIM58	1.4635	3.18352	3.95471	0.000167702	0.00333939	0.56708	Up-Regulated
ITGAX	1.1626	6.64336	3.9505	0.000170176	0.00337882	0.553443	Up-Regulated
PAMR1	1.37755	5.9832	3.94957	0.000170729	0.00338327	0.550419	Up-Regulated
PLEKHG3	1.20474	6.70679	3.94833	0.000171466	0.00339132	0.54641	Up-Regulated
DAPP1	1.48464	3.65793	3.94566	0.000173064	0.00341964	0.537771	Up-Regulated
HLA-DRB6	1.79288	6.31578	3.94159	0.000175527	0.00345832	0.524611	Up-Regulated
BGN	1.02733	11.7924	3.9402	0.000176374	0.00347168	0.520129	Up-Regulated
SLIT3	1.37546	8.32439	3.93911	0.000177045	0.00348155	0.516595	Up-Regulated
VASN	1.36101	8.38675	3.93785	0.000177818	0.00348969	0.51254	Up-Regulated
FAM26F	1.21415	5.57043	3.93728	0.00017817	0.00348969	0.510701	Up-Regulated
ENPP1	1.34753	7.11682	3.93258	0.000181102	0.00353761	0.495504	Up-Regulated
TSPAN2	1.10426	2.93036	3.92939	0.000183113	0.00357088	0.485224	Up-Regulated
MMP11	1.10722	7.42262	3.92703	0.00018462	0.00359264	0.477599	Up-Regulated
EBF2	1.44436	2.0331	3.92601	0.000185273	0.00360195	0.47431	Up-Regulated
PLCL1	1.72872	6.67075	3.92335	0.000186991	0.00362517	0.465719	Up-Regulated
ECM1	1.30005	8.39699	3.91838	0.000190235	0.0036808	0.449713	Up-Regulated
CSGALNACT1	1.467	8.73297	3.91819	0.000190357	0.0036808	0.449115	Up-Regulated
C13orf18	1.41642	4.24544	3.91805	0.000190453	0.0036808	0.448649	Up-Regulated
GFI1	1.03302	3.12766	3.91484	0.00019258	0.00370803	0.438315	Up-Regulated
ZBP1	1.25271	1.93527	3.91312	0.000193726	0.00371701	0.432791	Up-Regulated
CLEC9A	1.46031	1.42652	3.90684	0.00019798	0.003788	0.412585	Up-Regulated
NNMT	1.42451	7.80778	3.89965	0.000202955	0.00386877	0.389497	Up-Regulated
CHRDL1	1.78091	2.10001	3.89613	0.000205435	0.00391241	0.378201	Up-Regulated
BFSP1	1.29989	5.47762	3.89205	0.000208345	0.00395315	0.365121	Up-Regulated
IL12A	1.10945	1.35444	3.88209	0.000215615	0.00405943	0.333225	Up-Regulated
SEMA3A	1.94949	2.81896	3.88195	0.000215725	0.00405943	0.332749	Up-Regulated
VIPR1	1.10546	3.15007	3.87837	0.000218397	0.00409875	0.321305	Up-Regulated
AIM1	1.26362	6.67849	3.87222	0.000223063	0.00416695	0.301655	Up-Regulated
DIRAS1	2.32394	6.18748	3.87032	0.000224524	0.00419044	0.295585	Up-Regulated
TNF	1.15784	1.69242	3.86434	0.000229188	0.00426475	0.276478	Up-Regulated
CTSG	1.53239	0.954473	3.86379	0.000229616	0.00426608	0.274743	Up-Regulated
DPYSL3	1.09399	9.42662	3.86047	0.000232249	0.00430332	0.264145	Up-Regulated
PODN	1.58089	5.47087	3.85907	0.000233369	0.00432011	0.259677	Up-Regulated
TNFRSF11A	1.0385	3.47929	3.85881	0.000233576	0.00432011	0.258851	Up-Regulated
PTGIR	1.02432	5.20389	3.85646	0.000235469	0.00434728	0.251353	Up-Regulated
SIGLEC10	1.27186	5.7595	3.8552	0.000236484	0.00435819	0.247354	Up-Regulated
MITF	1.0451	6.79579	3.85368	0.000237724	0.00437318	0.242496	Up-Regulated
MDFIC	1.11231	9.04286	3.85062	0.000240226	0.00440736	0.232769	Up-Regulated
FFAR2	1.03829	1.53122	3.84891	0.000241638	0.00442536	0.227323	Up-Regulated
PDLIM4	1.43853	3.91278	3.84616	0.00024393	0.00446336	0.218552	Up-Regulated
GBGT1	1.69965	7.73569	3.84445	0.000245363	0.00447363	0.213111	Up-Regulated
ANXA1	1.54444	10.2619	3.84273	0.000246805	0.00449193	0.20767	Up-Regulated
PLA2G2D	1.01503	1.06456	3.84191	0.000247499	0.00450059	0.205058	Up-Regulated
TRPM2	1.28336	6.90281	3.83965	0.000249423	0.00452583	0.197868	Up-Regulated
CLIC2	1.20182	7.38269	3.8395	0.000249549	0.00452583	0.197398	Up-Regulated
SH3D19	1.0688	8.5687	3.83879	0.000250153	0.00452878	0.195153	Up-Regulated
PTPRCAP	1.1131	5.72433	3.83745	0.000251309	0.0045457	0.190872	Up-Regulated
UCP2	1.37225	9.01449	3.83441	0.00025393	0.00458101	0.181234	Up-Regulated
NBL1	1.23636	8.48992	3.83344	0.000254777	0.00459225	0.178142	Up-Regulated
MRAP2	1.46246	2.33534	3.82943	0.000258291	0.00463315	0.16542	Up-Regulated
KLF12	1.22858	6.83495	3.8279	0.00025964	0.00465132	0.160584	Up-Regulated
MFAP4	2.64292	6.37801	3.82684	0.000260582	0.00465686	0.15722	Up-Regulated
MAP4K1	1.09053	5.38025	3.8262	0.000261153	0.00465759	0.15519	Up-Regulated
PRKCDBP	1.511	7.98207	3.82243	0.000264539	0.00470215	0.143228	Up-Regulated
SLPI	3.77422	6.41885	3.81619	0.000270222	0.00478659	0.123496	Up-Regulated
THBS2	1.28084	8.55694	3.81434	0.000271931	0.00480857	0.117642	Up-Regulated
ZNF257	1.67684	3.74605	3.81292	0.000273252	0.00482709	0.113146	Up-Regulated
SCN1B	1.5003	6.65423	3.81271	0.000273449	0.00482709	0.112476	Up-Regulated
DOK6	1.09184	3.36664	3.80798	0.000277887	0.00488925	0.0975335	Up-Regulated
BNC2	1.45242	5.51414	3.80178	0.000283814	0.00498434	0.0779486	Up-Regulated
COL1A1	1.5343	11.5692	3.79589	0.000289549	0.00505815	0.0593843	Up-Regulated
CYP2S1	1.54471	4.4944	3.79491	0.00029052	0.00506313	0.0562798	Up-Regulated
EBF3	1.29305	3.8818	3.79054	0.00029486	0.00512572	0.0425229	Up-Regulated
ISLR	2.0303	5.95379	3.78889	0.000296518	0.00514583	0.0373201	Up-Regulated
BOC	1.04426	6.44779	3.78689	0.000298537	0.00516398	0.0310262	Up-Regulated
ALOX5AP	1.54099	6.14005	3.77939	0.000306225	0.00526973	0.0074437	Up-Regulated
PYROXD2	1.91944	4.93138	3.77608	0.000309684	0.00532035	-0.0029755	Up-Regulated
GZMB	1.47418	3.22336	3.77522	0.000310583	0.00533132	-0.00566171	Up-Regulated
CLCF1	1.70723	3.67366	3.77338	0.000312533	0.00535585	-0.0114675	Up-Regulated
TPSD1	1.51753	1.02046	3.76846	0.000317772	0.00542299	-0.026881	Up-Regulated
RGS16	1.40741	6.67239	3.76712	0.000319225	0.00544327	-0.0311109	Up-Regulated
CTAGE4	1.28237	1.54229	3.76225	0.000324522	0.0055016	-0.0463673	Up-Regulated
CD6	1.2642	4.56891	3.75895	0.000328161	0.00554655	-0.0567034	Up-Regulated
VMO1	1.17597	4.5676	3.75601	0.000331434	0.00559567	-0.0659021	Up-Regulated
C1S	1.55788	10.5805	3.75541	0.00033211	0.00560248	-0.0677928	Up-Regulated
GLT8D2	1.48698	6.61341	3.75252	0.000335362	0.00564805	-0.0768229	Up-Regulated
LOXL4	2.10222	4.89846	3.74668	0.000342036	0.00574632	-0.0950859	Up-Regulated
IL1B	1.74728	3.55395	3.74619	0.000342607	0.00574728	-0.0966303	Up-Regulated
KCNN4	1.66732	4.35261	3.7457	0.000343167	0.00574728	-0.0981428	Up-Regulated
MS4A1	1.33846	1.70452	3.7447	0.000344326	0.00575652	-0.101267	Up-Regulated
CTSC	1.10694	11.2702	3.74204	0.000347426	0.00580363	-0.109574	Up-Regulated
IER3	1.19671	7.64635	3.73835	0.000351772	0.00587145	-0.121091	Up-Regulated
EFS	1.03884	4.12015	3.73701	0.000353361	0.00589317	-0.125264	Up-Regulated
SLC37A2	1.38269	7.80653	3.73471	0.000356108	0.00591975	-0.132439	Up-Regulated
LGI4	1.14163	4.13794	3.73178	0.000359637	0.00596876	-0.141575	Up-Regulated
ABCG2	1.29999	6.70317	3.72941	0.000362515	0.00600197	-0.148958	Up-Regulated
ELN	1.89433	6.48491	3.72814	0.000364071	0.00602287	-0.152925	Up-Regulated
CTSH	1.01861	9.79977	3.72511	0.000367798	0.00607962	-0.162356	Up-Regulated
HRC	1.05403	5.32838	3.72058	0.000373442	0.00614816	-0.176458	Up-Regulated
FLNA	1.08707	12.4291	3.70673	0.00039119	0.00639931	-0.219448	Up-Regulated
KIAA0125	1.08677	0.939125	3.70478	0.000393756	0.00643103	-0.225498	Up-Regulated
KITLG	1.28502	8.3507	3.70166	0.000397898	0.00648095	-0.235184	Up-Regulated
TRPV4	1.27405	3.73192	3.6968	0.000404426	0.00655834	-0.250244	Up-Regulated
PREX2	1.23546	3.61988	3.69246	0.000410338	0.00662804	-0.263674	Up-Regulated
IRAK3	1.05258	6.5271	3.6919	0.000411103	0.00663518	-0.265398	Up-Regulated
ZNF883	1.54065	5.4888	3.6853	0.000420267	0.00676099	-0.285794	Up-Regulated
SCN9A	1.67562	2.79216	3.68261	0.000424054	0.00679081	-0.294093	Up-Regulated
UBD	1.64671	2.91108	3.68015	0.000427555	0.00684155	-0.3017	Up-Regulated
SCHIP1	1.00968	6.40824	3.67856	0.000429823	0.00686678	-0.306593	Up-Regulated
TFF3	1.50242	3.93572	3.67576	0.000433861	0.00691013	-0.315241	Up-Regulated
CYR61	1.17981	9.60669	3.67501	0.000434955	0.00691683	-0.317571	Up-Regulated
ZNF642	1.1816	5.25799	3.67386	0.000436619	0.00693256	-0.321103	Up-Regulated
MGC29506	1.69152	2.17231	3.67248	0.000438635	0.00695918	-0.325363	Up-Regulated
GPR182	1.24564	1.65569	3.6709	0.000440948	0.0069797	-0.330226	Up-Regulated
HLA-DRB5	1.81836	8.66288	3.66974	0.000442661	0.00699603	-0.333812	Up-Regulated
ECM2	1.29936	6.83829	3.66752	0.000445934	0.00703151	-0.340624	Up-Regulated
MS4A2	1.88994	1.89104	3.66548	0.000448983	0.00706331	-0.346925	Up-Regulated
C19orf21	2.35746	3.80956	3.6622	0.000453907	0.00712985	-0.35701	Up-Regulated
IRF7	1.0383	6.39896	3.65959	0.000457871	0.00717564	-0.365047	Up-Regulated
GBP2	1.50675	9.87942	3.65375	0.000466838	0.00727655	-0.382976	Up-Regulated
ID1	1.52181	8.43924	3.65367	0.000466967	0.00727655	-0.383232	Up-Regulated
TLR2	1.22067	7.48116	3.6515	0.000470346	0.00732085	-0.389895	Up-Regulated
SULF1	1.4791	6.05882	3.64801	0.000475814	0.00739475	-0.400579	Up-Regulated
EMILIN2	1.24395	6.41312	3.64691	0.000477568	0.00740914	-0.403979	Up-Regulated
CARD11	1.28398	5.54367	3.63327	0.000499649	0.0076895	-0.44574	Up-Regulated
EMILIN1	1.51843	8.61578	3.63094	0.000503528	0.00773735	-0.452885	Up-Regulated
PLEKHO1	1.04026	9.49271	3.63072	0.000503889	0.00773735	-0.453546	Up-Regulated
MCTP1	1.3178	3.74912	3.60994	0.000539701	0.00821481	-0.51695	Up-Regulated
CLVS2	1.95736	1.54038	3.60989	0.000539784	0.00821481	-0.517091	Up-Regulated
GZMM	1.34916	3.34657	3.60911	0.000541174	0.00822376	-0.519465	Up-Regulated
ALPK2	1.13558	1.16637	3.60104	0.000555773	0.00841447	-0.544035	Up-Regulated
ALDH1L2	1.08892	5.07449	3.60018	0.000557342	0.00843201	-0.546637	Up-Regulated
SPINT2	1.43902	8.54053	3.59786	0.000561616	0.00847792	-0.553686	Up-Regulated
FPR2	1.0877	1.38029	3.59541	0.000566155	0.00853389	-0.561115	Up-Regulated
LILRA6	1.13011	3.95995	3.59113	0.000574183	0.00864221	-0.574107	Up-Regulated
FOS	1.18032	10.3666	3.59059	0.000575211	0.00865135	-0.575758	Up-Regulated
MMRN2	1.05085	10.0478	3.5863	0.000583373	0.00874208	-0.588757	Up-Regulated
SYNPO2L	1.31702	2.01092	3.57921	0.000597107	0.00889594	-0.61022	Up-Regulated
ATP8B4	1.22102	5.09301	3.57677	0.000601908	0.00895448	-0.617607	Up-Regulated
SLFN5	1.24935	7.77843	3.57605	0.000603348	0.00896397	-0.61981	Up-Regulated
CFD	1.19337	6.50114	3.57601	0.00060342	0.00896397	-0.61992	Up-Regulated
ZNF542	1.09406	7.9312	3.57455	0.00060632	0.00898212	-0.624341	Up-Regulated
ADAMTSL4	1.31938	6.55262	3.57362	0.00060816	0.00898885	-0.627136	Up-Regulated
MNDA	1.60674	5.54422	3.56927	0.000616902	0.00909188	-0.640296	Up-Regulated
CSRP1	1.01936	9.96761	3.56369	0.000628271	0.00921314	-0.657133	Up-Regulated
RASL11A	1.02122	5.20021	3.56216	0.000631431	0.00923968	-0.661758	Up-Regulated
CCDC8	2.05085	9.16319	3.55094	0.000655006	0.00953031	-0.695544	Up-Regulated
CDC42EP5	1.11791	6.06363	3.54927	0.000658591	0.00956214	-0.700574	Up-Regulated
G0S2	2.3797	8.48971	3.54678	0.000663961	0.0096265	-0.708057	Up-Regulated
TYMP	1.22739	7.93545	3.54629	0.000665029	0.009632	-0.709538	Up-Regulated
HDC	1.54109	1.4203	3.54618	0.000665279	0.009632	-0.709884	Up-Regulated
TFEB	1.14427	7.87848	3.54462	0.000668667	0.00965382	-0.714564	Up-Regulated
VAMP5	1.02287	9.32922	3.53756	0.00068424	0.00983462	-0.735774	Up-Regulated
S100A3	1.16788	3.23151	3.53729	0.000684842	0.00983462	-0.736584	Up-Regulated
PHLDA2	1.4552	4.41382	3.53574	0.000688302	0.00987481	-0.741227	Up-Regulated
CLEC4E	1.42013	3.48639	3.53393	0.00069238	0.00991944	-0.746667	Up-Regulated
DUSP27	1.19202	1.52648	3.53337	0.000693633	0.00993046	-0.748333	Up-Regulated
CPM	1.16348	10.254	3.53064	0.000699825	0.00998431	-0.756518	Up-Regulated
HLA-DMA	1.03754	9.38751	3.52825	0.000705286	0.0100419	-0.763676	Up-Regulated
NFKBIZ	1.26344	5.64932	3.52788	0.000706137	0.0100464	-0.764786	Up-Regulated
GPR124	1.04584	9.04972	3.52714	0.000707856	0.0100593	-0.767026	Up-Regulated
TLR5	1.12514	5.7119	3.52493	0.00071296	0.0101015	-0.773641	Up-Regulated
ZNF22	1.06782	7.83564	3.52438	0.000714235	0.0101105	-0.775287	Up-Regulated
OIT3	1.18076	1.69857	3.52402	0.000715074	0.0101105	-0.776368	Up-Regulated
PLEKHA6	1.96663	5.24687	3.52365	0.00071592	0.0101155	-0.777457	Up-Regulated
ASPN	1.22989	5.76362	3.51956	0.000725497	0.0102227	-0.789692	Up-Regulated
DNASE1L3	2.04308	5.78077	3.51545	0.000735259	0.0103319	-0.801996	Up-Regulated
FAT3	1.80887	2.99193	3.51357	0.000739753	0.0103737	-0.807606	Up-Regulated
TSPAN32	1.15343	2.16687	3.5132	0.000740635	0.010379	-0.808702	Up-Regulated
ZNF454	1.38801	3.38325	3.51254	0.000742231	0.0103922	-0.810683	Up-Regulated
MTMR9L	1.13254	6.5142	3.50844	0.00075215	0.0105117	-0.822901	Up-Regulated
PTPLAD2	1.33339	6.50868	3.5048	0.000761091	0.0105977	-0.833776	Up-Regulated
GPRC5A	1.8256	7.34072	3.50124	0.000769905	0.0106943	-0.844372	Up-Regulated
OSM	1.34704	3.90918	3.49868	0.000776322	0.0107543	-0.852008	Up-Regulated
KIAA1199	1.57394	2.68082	3.49844	0.000776926	0.0107554	-0.852724	Up-Regulated
CRIP3	1.80815	2.70599	3.49756	0.000779131	0.0107714	-0.855332	Up-Regulated
DPT	2.17209	3.58445	3.49611	0.000782807	0.010815	-0.859662	Up-Regulated
FUT7	1.47502	2.84206	3.49534	0.000784748	0.010833	-0.86194	Up-Regulated
GRB7	1.84946	2.41844	3.49518	0.00078517	0.010833	-0.862434	Up-Regulated
POSTN	2.20244	8.11818	3.48884	0.000801432	0.0110275	-0.881291	Up-Regulated
LOC100240735	1.15332	2.17367	3.48863	0.000801953	0.0110275	-0.881889	Up-Regulated
TGM2	1.2014	11.0683	3.488	0.000803606	0.0110364	-0.883782	Up-Regulated
MARVELD1	1.30617	6.70161	3.48616	0.000808389	0.0110789	-0.889241	Up-Regulated
DEPDC7	1.14557	3.83601	3.47778	0.000830558	0.011338	-0.914119	Up-Regulated
LOC151534	1.20714	5.95463	3.47776	0.000830608	0.011338	-0.914174	Up-Regulated
BCL2A1	1.28527	3.27056	3.47074	0.000849614	0.0115361	-0.934973	Up-Regulated
TRPC6	1.27196	4.25127	3.46881	0.000854911	0.0115927	-0.940686	Up-Regulated
GPR77	1.08555	2.44547	3.46794	0.000857297	0.0116097	-0.943247	Up-Regulated
NR2F1	1.19465	7.30845	3.46593	0.00086286	0.0116696	-0.949193	Up-Regulated
MCOLN2	1.94505	5.81772	3.45864	0.000883343	0.0118918	-0.970752	Up-Regulated
P2RY12	1.51825	3.06543	3.45107	0.000905066	0.0121365	-0.993072	Up-Regulated
GPER	1.72956	7.39482	3.44988	0.000908537	0.0121751	-0.996589	Up-Regulated
VGLL3	1.24724	4.16304	3.44483	0.000923379	0.0123177	-1.01147	Up-Regulated
F3	1.11826	8.36686	3.44377	0.000926525	0.0123517	-1.0146	Up-Regulated
CCL4L2	1.46639	4.63589	3.44337	0.000927698	0.0123593	-1.01576	Up-Regulated
RICH2	1.15465	5.58768	3.44007	0.000937558	0.0124664	-1.02547	Up-Regulated
IKBKE	1.51056	5.41931	3.43781	0.000944377	0.0125489	-1.03212	Up-Regulated
MGMT	1.08435	8.29987	3.43759	0.000945049	0.0125497	-1.03278	Up-Regulated
TRIM9	1.58289	5.6395	3.43655	0.000948186	0.0125751	-1.03582	Up-Regulated
PDE6B	1.18759	3.01113	3.43526	0.000952122	0.0126192	-1.03962	Up-Regulated
KAL1	1.05902	4.30127	3.43489	0.000953234	0.0126219	-1.04069	Up-Regulated
MT1A	1.84024	2.92967	3.43276	0.000959751	0.0126793	-1.04695	Up-Regulated
PRDM8	1.27475	2.46039	3.43037	0.000967131	0.0127609	-1.05398	Up-Regulated
HS3ST3A1	2.02823	3.28133	3.43013	0.000967873	0.012762	-1.05468	Up-Regulated
FAM20C	1.31016	8.32316	3.42098	0.000996591	0.0130434	-1.08152	Up-Regulated
ST8SIA4	1.04365	6.56393	3.41958	0.00100105	0.0130854	-1.08562	Up-Regulated
ADAMTSL2	1.33071	6.53114	3.41298	0.00102234	0.0132672	-1.10493	Up-Regulated
SAMD3	1.32914	3.48143	3.41126	0.00102796	0.0133233	-1.10996	Up-Regulated
GPM6A	1.35182	3.19697	3.40606	0.00104513	0.0134947	-1.12516	Up-Regulated
CRIP1	1.38165	6.40448	3.39549	0.00108087	0.0138516	-1.15599	Up-Regulated
VENTX	1.23035	3.49269	3.3912	0.0010957	0.0139892	-1.16848	Up-Regulated
RIN1	1.1423	7.29765	3.38847	0.00110522	0.0140769	-1.17641	Up-Regulated
PAPLN	1.28805	5.09145	3.38845	0.0011053	0.0140769	-1.17648	Up-Regulated
MEOX1	1.35704	1.51976	3.38467	0.00111864	0.0141851	-1.18748	Up-Regulated
FMNL1	1.0459	7.40859	3.38105	0.00113154	0.0143045	-1.19798	Up-Regulated
ALDH3B2	1.27356	1.89732	3.3808	0.00113244	0.0143071	-1.19872	Up-Regulated
P2RX1	1.5012	3.43344	3.37911	0.00113852	0.014375	-1.20362	Up-Regulated
ITGB4	1.11247	5.88669	3.37856	0.00114049	0.0143773	-1.20521	Up-Regulated
COL8A2	1.06051	4.68129	3.37255	0.00116241	0.014578	-1.22265	Up-Regulated
STON2	1.41711	4.57595	3.3691	0.00117517	0.0146698	-1.23265	Up-Regulated
ZNF662	1.50207	4.49577	3.36302	0.00119797	0.0148511	-1.25026	Up-Regulated
HK3	1.10957	4.84571	3.35945	0.00121155	0.0149658	-1.26058	Up-Regulated
CD40	1.27659	8.24088	3.35634	0.00122349	0.0150826	-1.26955	Up-Regulated
SNCAIP	1.88596	5.42529	3.35629	0.00122369	0.0150826	-1.2697	Up-Regulated
CXCL11	1.37341	3.05017	3.35396	0.00123271	0.0151592	-1.27643	Up-Regulated
PLCXD3	2.51957	7.12919	3.35386	0.00123312	0.0151592	-1.27673	Up-Regulated
ANK1	1.76991	5.8464	3.35205	0.00124015	0.0152177	-1.28194	Up-Regulated
SOD3	1.01952	7.1438	3.34741	0.00125843	0.0153369	-1.29534	Up-Regulated
CCDC68	1.34599	3.68119	3.34735	0.00125865	0.0153369	-1.29549	Up-Regulated
MXRA8	1.31417	7.98137	3.34732	0.00125877	0.0153369	-1.29558	Up-Regulated
LOC145820	1.0304	5.02273	3.34508	0.00126771	0.0154274	-1.30206	Up-Regulated
MATK	1.10759	4.83589	3.34038	0.00128659	0.0156139	-1.31559	Up-Regulated
ICAM1	1.12873	8.10569	3.34032	0.00128683	0.0156139	-1.31576	Up-Regulated
IL18	1.29243	5.75486	3.3378	0.00129705	0.0157192	-1.323	Up-Regulated
CSTA	1.48779	4.56019	3.33635	0.00130301	0.0157543	-1.32719	Up-Regulated
EVC2	1.32202	2.76793	3.33137	0.00132355	0.0159463	-1.3415	Up-Regulated
AKAP2	1.74507	6.75676	3.32556	0.00134789	0.0161537	-1.35817	Up-Regulated
LILRA5	1.129	2.86056	3.3207	0.00136861	0.0162924	-1.37212	Up-Regulated
GPR84	1.1405	2.63751	3.32062	0.00136894	0.0162924	-1.37234	Up-Regulated
GUCY1A2	1.09651	4.08154	3.32039	0.00136992	0.0162946	-1.373	Up-Regulated
BATF	1.26054	3.57653	3.31735	0.00138303	0.0164125	-1.38171	Up-Regulated
SIGLECP3	1.09027	1.45721	3.31287	0.00140257	0.016606	-1.39454	Up-Regulated
SLA2	1.03839	3.72097	3.30882	0.00142044	0.0167692	-1.40611	Up-Regulated
SARDH	1.17867	3.91928	3.30601	0.00143299	0.0168786	-1.41415	Up-Regulated
HDAC9	1.19653	5.12301	3.30452	0.00143966	0.0169474	-1.41839	Up-Regulated
RGS1	1.40925	8.34312	3.30256	0.00144851	0.0170028	-1.424	Up-Regulated
ANGPT1	1.038	6.36442	3.29689	0.00147437	0.0172472	-1.44016	Up-Regulated
FBXO17	1.30994	7.04831	3.29544	0.00148107	0.017296	-1.44431	Up-Regulated
BASP1	1.68655	7.29015	3.29431	0.0014863	0.0173421	-1.44753	Up-Regulated
LAD1	1.03953	0.869766	3.29398	0.00148782	0.0173452	-1.44846	Up-Regulated
CTF1	1.51839	5.89329	3.29347	0.00149017	0.0173555	-1.4499	Up-Regulated
NGFR	1.37077	7.29709	3.29128	0.00150039	0.0173935	-1.45614	Up-Regulated
RARB	1.03339	6.31246	3.29107	0.00150135	0.0173943	-1.45673	Up-Regulated
LGR6	1.21048	2.21309	3.28062	0.00155101	0.0178039	-1.48645	Up-Regulated
RAB34	1.60471	8.27474	3.2786	0.00156079	0.0178911	-1.49219	Up-Regulated
CYP27A1	1.5877	10.3614	3.27423	0.00158215	0.0181056	-1.5046	Up-Regulated
CLEC3B	1.06836	7.80153	3.27395	0.00158352	0.0181113	-1.50539	Up-Regulated
BMP2	1.3096	5.92246	3.2732	0.00158719	0.0181431	-1.5075	Up-Regulated
SFRP2	2.35804	4.34805	3.26572	0.0016245	0.0184974	-1.52871	Up-Regulated
ZNF354C	1.20733	3.79616	3.26511	0.00162758	0.0185223	-1.53044	Up-Regulated
ITGB7	1.22031	4.47066	3.26256	0.00164049	0.0186269	-1.53765	Up-Regulated
MT1G	1.63	3.74879	3.26248	0.00164086	0.0186269	-1.53785	Up-Regulated
GAS1	1.04629	6.34229	3.26222	0.00164222	0.0186269	-1.53861	Up-Regulated
FAM27A	1.10152	2.96398	3.26007	0.00165318	0.0187013	-1.54468	Up-Regulated
KIAA1324L	1.50759	6.52731	3.25769	0.0016654	0.0187757	-1.5514	Up-Regulated
PLIN2	1.06957	9.38322	3.25251	0.00169231	0.0190373	-1.56602	Up-Regulated
B3GNT8	1.7629	6.5516	3.25073	0.00170169	0.0191114	-1.57106	Up-Regulated
PTGER2	1.24427	3.38311	3.24933	0.00170903	0.019152	-1.57499	Up-Regulated
EDIL3	1.8663	4.49968	3.24298	0.00174293	0.0194153	-1.5929	Up-Regulated
DNALI1	1.55827	6.22101	3.23915	0.00176364	0.0195812	-1.60367	Up-Regulated
OGN	1.76063	2.56802	3.23841	0.00176765	0.0196055	-1.60574	Up-Regulated
GSTM5	1.18334	2.92047	3.23242	0.00180061	0.0199066	-1.62258	Up-Regulated
CCL3	1.32817	5.51459	3.23123	0.00180726	0.0199693	-1.62594	Up-Regulated
INMT	1.49731	6.51849	3.22652	0.00183364	0.0201847	-1.63914	Up-Regulated
FAM178B	1.52441	1.83937	3.22327	0.00185209	0.0203442	-1.64826	Up-Regulated
ZNF300	1.13564	6.30781	3.2178	0.00188348	0.0205926	-1.66358	Up-Regulated
FMO3	1.79444	4.64729	3.21101	0.00192315	0.0209343	-1.68256	Up-Regulated
C6orf141	1.5906	2.81856	3.20914	0.00193425	0.0210107	-1.6878	Up-Regulated
XPNPEP2	1.46536	2.03114	3.2087	0.00193685	0.0210277	-1.68902	Up-Regulated
PRICKLE2	1.19497	6.95913	3.20641	0.00195051	0.0211258	-1.69542	Up-Regulated
HS3ST4	2.0932	2.70916	3.20578	0.00195425	0.0211496	-1.69717	Up-Regulated
CYS1	1.30877	2.46988	3.2003	0.00198736	0.0214288	-1.71246	Up-Regulated
FGF14	1.14099	3.33858	3.19894	0.00199564	0.0214927	-1.71625	Up-Regulated
BHLHE22	1.4832	2.72118	3.19847	0.00199849	0.0214927	-1.71755	Up-Regulated
ARSD	1.02005	8.57477	3.19751	0.00200437	0.0215443	-1.72022	Up-Regulated
EGR2	1.21359	5.14348	3.19562	0.00201599	0.021624	-1.72548	Up-Regulated
MDFI	1.15631	4.25831	3.18631	0.00207421	0.0220984	-1.75139	Up-Regulated
CHST6	2.17289	6.4761	3.17917	0.00211987	0.0225031	-1.77119	Up-Regulated
CDK14	1.03305	7.57941	3.1763	0.00213854	0.0226702	-1.77916	Up-Regulated
ZNF879	1.11023	5.6426	3.1726	0.00216278	0.0228405	-1.78942	Up-Regulated
FCRL6	1.20093	3.09658	3.17102	0.00217322	0.0229267	-1.79379	Up-Regulated
FAM25A	1.34739	1.12172	3.1709	0.00217396	0.0229267	-1.7941	Up-Regulated
CXCL1	1.49167	1.78003	3.17085	0.0021743	0.0229267	-1.79424	Up-Regulated
IL7	1.09677	3.68268	3.16749	0.00219668	0.0231153	-1.80356	Up-Regulated
FABP3	1.93294	10.5534	3.16627	0.00220482	0.0231771	-1.80692	Up-Regulated
NTF3	1.10678	1.84694	3.16561	0.00220925	0.0231881	-1.80874	Up-Regulated
TNK1	1.65578	2.8468	3.1603	0.0022452	0.0235294	-1.82341	Up-Regulated
HIF3A	1.78289	6.54149	3.15991	0.00224786	0.0235452	-1.82449	Up-Regulated
BEST1	1.05073	4.34281	3.15947	0.0022509	0.023553	-1.82572	Up-Regulated
ADAMTS16	1.21992	1.46056	3.15666	0.00227015	0.0237303	-1.83346	Up-Regulated
ITGBL1	1.34666	4.80391	3.15378	0.00229006	0.0238897	-1.84139	Up-Regulated
CCRL1	1.04558	3.82021	3.15225	0.00230077	0.0239649	-1.84562	Up-Regulated
CD72	1.01196	4.89723	3.15095	0.0023098	0.0240468	-1.84919	Up-Regulated
COL5A2	1.09437	8.95526	3.14924	0.00232182	0.0241474	-1.8539	Up-Regulated
HRCT1	1.09339	4.21998	3.14579	0.00234623	0.0243765	-1.8634	Up-Regulated
BMP3	1.39878	1.48197	3.14216	0.00237213	0.0245638	-1.87337	Up-Regulated
TREM2	1.29306	7.13689	3.13681	0.0024109	0.0249098	-1.88809	Up-Regulated
KCNK17	1.13244	1.08859	3.13411	0.0024306	0.0250881	-1.89547	Up-Regulated
TCIRG1	1.35158	10.2981	3.13072	0.00245566	0.0252578	-1.90478	Up-Regulated
AKR1C2	1.61257	6.33798	3.12831	0.00247359	0.0254041	-1.91139	Up-Regulated
TNFAIP2	1.02381	9.03533	3.12487	0.0024994	0.0256307	-1.92081	Up-Regulated
RAB37	1.30484	4.79311	3.12253	0.00251708	0.0257605	-1.9272	Up-Regulated
EOMES	1.48734	3.28417	3.12148	0.00252505	0.0258163	-1.93007	Up-Regulated
SEMA3D	1.30947	2.75812	3.11716	0.00255812	0.0260895	-1.94188	Up-Regulated
ACSM5	1.09181	3.04964	3.11154	0.00260179	0.0264396	-1.95723	Up-Regulated
PKIB	1.20613	4.34768	3.11125	0.00260407	0.0264396	-1.95802	Up-Regulated
PALM	1.32439	9.59158	3.11117	0.00260468	0.0264396	-1.95824	Up-Regulated
OSR1	1.24325	3.60893	3.11014	0.00261272	0.0265015	-1.96103	Up-Regulated
RRAD	1.80564	6.44865	3.10596	0.00264578	0.0267313	-1.97243	Up-Regulated
RGS2	1.18937	11.0361	3.1036	0.00266463	0.0268688	-1.97887	Up-Regulated
RERG	1.38681	8.83155	3.09932	0.00269907	0.0271627	-1.99051	Up-Regulated
MGP	1.28096	11.7824	3.09841	0.00270645	0.0272103	-1.99299	Up-Regulated
GPNMB	1.15383	8.93216	3.08287	0.00283538	0.0282027	-2.03515	Up-Regulated
STAP2	1.19819	7.99569	3.07808	0.00287623	0.028526	-2.0481	Up-Regulated
MMP23B	1.22557	4.40213	3.07737	0.00288238	0.0285733	-2.05004	Up-Regulated
CELF2	1.16012	7.11493	3.07612	0.00289315	0.0286662	-2.05341	Up-Regulated
HS3ST3B1	1.1856	2.24371	3.07296	0.00292056	0.0288979	-2.06195	Up-Regulated
DCLK1	1.33442	4.92625	3.06788	0.0029652	0.029253	-2.07568	Up-Regulated
C5orf62	1.03216	9.86923	3.06201	0.00301749	0.0295875	-2.0915	Up-Regulated
LILRB5	1.94565	8.7723	3.06152	0.00302189	0.0296131	-2.09282	Up-Regulated
ITGB3	1.01059	4.41171	3.05866	0.00304766	0.0298371	-2.10051	Up-Regulated
RGMA	1.00457	4.44003	3.05489	0.00308201	0.0300303	-2.11065	Up-Regulated
COBL	1.11034	2.89908	3.05169	0.00311148	0.0302743	-2.11925	Up-Regulated
LIPC	1.11259	1.30512	3.04787	0.00314699	0.030533	-2.12952	Up-Regulated
ZNF835	1.31502	3.78026	3.04407	0.00318273	0.0308214	-2.13973	Up-Regulated
LOC100272216	1.01881	2.64905	3.04329	0.00319006	0.0308778	-2.14181	Up-Regulated
PMAIP1	1.41002	6.43095	3.04037	0.00321781	0.0310732	-2.14964	Up-Regulated
GPX7	1.08376	7.24655	3.03967	0.00322444	0.0310933	-2.1515	Up-Regulated
SEMA3C	1.86955	5.53709	3.03684	0.0032516	0.0312818	-2.15908	Up-Regulated
MGC12916	1.04136	2.64206	3.03391	0.00327993	0.0314938	-2.16692	Up-Regulated
GTSF1	1.03759	1.06798	3.03326	0.00328628	0.0315268	-2.16867	Up-Regulated
C2orf89	1.13686	2.62093	3.03262	0.00329247	0.031542	-2.17037	Up-Regulated
ADCYAP1	1.07601	1.62023	3.02776	0.00334021	0.031772	-2.18337	Up-Regulated
FAM83A	2.02494	2.83025	3.02627	0.00335486	0.0318572	-2.18733	Up-Regulated
HLA-DOB	1.11138	2.66109	3.02466	0.00337086	0.0319647	-2.19163	Up-Regulated
SLITRK4	1.98008	5.68102	3.02113	0.00340619	0.0322225	-2.20104	Up-Regulated
ZNF154	1.08762	4.85891	3.02049	0.00341261	0.0322267	-2.20275	Up-Regulated
CYP3A7	1.834	3.91745	3.01587	0.00345949	0.0325646	-2.21507	Up-Regulated
LPHN2	1.03586	9.0636	3.01549	0.00346337	0.0325739	-2.21608	Up-Regulated
SELENBP1	1.36359	6.22852	3.01088	0.00351077	0.0329036	-2.22835	Up-Regulated
ADH1A	1.05553	1.11694	3.00977	0.00352225	0.0329438	-2.2313	Up-Regulated
FRRS1	1.05461	4.9044	3.00893	0.00353092	0.0329949	-2.23352	Up-Regulated
SLC2A5	1.6836	4.79567	2.99945	0.00363077	0.0337086	-2.25868	Up-Regulated
KLK1	2.9999	5.25754	2.98758	0.00375947	0.0345333	-2.2901	Up-Regulated
C1R	1.09274	10.9123	2.98383	0.00380103	0.0348023	-2.30002	Up-Regulated
S100A9	1.33761	5.59465	2.98307	0.00380942	0.0348362	-2.302	Up-Regulated
FCRL5	1.00158	0.85959	2.97945	0.00385	0.0351291	-2.31156	Up-Regulated
PLEKHG6	1.41361	2.17599	2.97584	0.00389093	0.0353924	-2.32109	Up-Regulated
COL23A1	1.1937	2.68204	2.9697	0.00396136	0.0358741	-2.33725	Up-Regulated
PLN	1.00455	3.86954	2.96877	0.00397203	0.0359391	-2.33968	Up-Regulated
GPR115	1.92035	3.31917	2.96445	0.00402244	0.0362514	-2.35104	Up-Regulated
ICAM4	1.55317	2.42347	2.96414	0.00402608	0.0362625	-2.35185	Up-Regulated
CTAGE9	1.04894	2.98016	2.95984	0.00407684	0.0365173	-2.36314	Up-Regulated
NRP2	1.0542	9.30116	2.95861	0.00409154	0.0366169	-2.36638	Up-Regulated
COPZ2	1.24984	6.46238	2.94777	0.00422257	0.0375441	-2.39475	Up-Regulated
PCBP3	1.35305	5.60914	2.92361	0.00452872	0.039552	-2.45771	Up-Regulated
HLA-DQB1	1.25755	8.78367	2.91875	0.00459278	0.0399363	-2.47033	Up-Regulated
WDR86	1.01254	1.51444	2.91691	0.00461714	0.0400972	-2.47509	Up-Regulated
CAMK2A	1.40677	1.9704	2.91585	0.0046313	0.0401862	-2.47784	Up-Regulated
CLEC2B	1.06847	7.47127	2.91208	0.00468192	0.0404885	-2.4876	Up-Regulated
B3GALT2	1.50153	3.19508	2.9118	0.0046857	0.0405042	-2.48833	Up-Regulated
EDAR	1.0682	1.10835	2.90335	0.00480119	0.0412593	-2.5102	Up-Regulated
C12orf75	1.33464	8.32439	2.9026	0.00481158	0.0413313	-2.51214	Up-Regulated
LRRIQ1	1.22101	2.13031	2.90227	0.00481613	0.0413373	-2.51299	Up-Regulated
ODF3B	1.01313	4.7848	2.89869	0.00486596	0.041659	-2.52223	Up-Regulated
AQP9	1.48161	2.67805	2.89379	0.00493491	0.0420564	-2.53486	Up-Regulated
MBOAT1	1.2853	5.90288	2.88478	0.00506403	0.0429473	-2.55803	Up-Regulated
MFAP2	1.62665	4.1042	2.87927	0.00514459	0.0433218	-2.57219	Up-Regulated
PLAC9	1.00719	6.01719	2.87695	0.00517879	0.0435562	-2.57813	Up-Regulated
FXYD1	1.21323	2.79857	2.87622	0.00518969	0.0436121	-2.58002	Up-Regulated
CLCA2	1.20323	1.43734	2.86871	0.00530226	0.0443403	-2.59925	Up-Regulated
PCDH7	1.55276	3.72241	2.86523	0.00535519	0.0446919	-2.60816	Up-Regulated
TSPAN1	1.13173	5.80397	2.86496	0.00535922	0.0446988	-2.60883	Up-Regulated
FBXO32	1.12181	7.23478	2.86159	0.00541103	0.0449751	-2.61745	Up-Regulated
TNFAIP8L3	1.35601	7.36888	2.86135	0.00541463	0.0449867	-2.61805	Up-Regulated
FAM110B	1.19391	6.23069	2.86017	0.0054329	0.0450733	-2.62106	Up-Regulated
REG3G	2.25008	2.59586	2.85244	0.00555371	0.0458639	-2.64076	Up-Regulated
FBLN7	1.06185	5.7589	2.84765	0.00562999	0.0462179	-2.65298	Up-Regulated
PDE3A	1.09375	2.89117	2.83641	0.00581229	0.0472798	-2.6815	Up-Regulated
CA8	1.90879	4.35225	2.83432	0.00584679	0.0473851	-2.68679	Up-Regulated
CES8	1.42921	4.4729	2.83271	0.00587364	0.0474779	-2.69089	Up-Regulated
KRT19	1.44721	2.13627	2.83162	0.00589179	0.0475652	-2.69365	Up-Regulated
FBXO27	1.17139	3.91639	2.83015	0.00591633	0.0477446	-2.69737	Up-Regulated
GPR97	1.0458	2.07033	2.82977	0.00592268	0.047777	-2.69833	Up-Regulated
MRGPRF	1.07109	3.83601	2.82781	0.00595565	0.0479112	-2.7033	Up-Regulated
SERPINI2	1.45129	1.22108	2.82713	0.00596701	0.047928	-2.705	Up-Regulated
FBP2	1.09117	0.776566	2.82699	0.0059694	0.047928	-2.70536	Up-Regulated
PRSS8	2.15015	3.07224	2.82438	0.00601354	0.0481506	-2.71195	Up-Regulated
RNF39	1.6163	5.78472	2.82122	0.00606757	0.0483944	-2.71994	Up-Regulated
CLDN11	1.18208	4.15324	2.81955	0.00609617	0.0485471	-2.72415	Up-Regulated
ESR1	1.01273	4.92402	2.81668	0.00614584	0.0488668	-2.7314	Up-Regulated
CCL18	1.49814	2.23711	2.81538	0.00616834	0.0490078	-2.73467	Up-Regulated
TFPI2	1.99404	8.15182	2.8113	0.0062396	0.0493828	-2.74493	Up-Regulated
SIGLEC12	1.00892	2.04469	2.80563	0.00634004	0.049914	-2.7592	Up-Regulated
PAPPA	1.33278	3.8557	2.80471	0.00635646	0.0499801	-2.76151	Up-Regulated
MAPK8IP1	-1.52128	10.0675	-5.89182	9.23e-08	7.93e-06	7.6579	Down-Regulated
PCP4	-4.7694	6.60178	-5.86199	1.05e-07	8.69e-06	7.53911	Down-Regulated
EPO	-2.04028	2.36621	-5.82299	1.23e-07	9.91e-06	7.38413	Down-Regulated
EFNA3	-2.09324	8.55614	-5.66358	2.38e-07	1.64e-05	6.75478	Down-Regulated
GPR61	-2.50908	3.43233	-5.51336	4.42e-07	2.73e-05	6.16809	Down-Regulated
SBK1	-1.90292	8.23705	-5.38964	7.31e-07	4.13e-05	5.68985	Down-Regulated
SRCIN1	-2.42337	4.54344	-5.34595	8.72e-07	4.86e-05	5.52211	Down-Regulated
EMID2	-3.21741	5.55815	-5.11679	2.18e-06	0.00010362	4.65255	Down-Regulated
SLC26A10	-1.85975	3.61867	-5.05746	2.76e-06	0.000125488	4.43038	Down-Regulated
SLC30A10	-3.32322	5.73675	-5.01831	3.22e-06	0.000141379	4.28447	Down-Regulated
C17orf55	-2.17236	4.88688	-4.99379	3.54e-06	0.000152531	4.19338	Down-Regulated
GRIK5	-2.05817	3.58448	-4.92117	4.7e-06	0.00019119	3.92486	Down-Regulated
ZNF536	-2.9393	4.96478	-4.91998	4.72e-06	0.000191697	3.92048	Down-Regulated
NFATC4	-2.33722	10.1027	-4.89137	5.28e-06	0.000211332	3.81529	Down-Regulated
RTN4R	-2.03135	7.354	-4.88469	5.42e-06	0.000215626	3.79076	Down-Regulated
CHRNA3	-2.18195	3.2959	-4.86866	5.77e-06	0.000226526	3.73199	Down-Regulated
HMGCR	-1.50376	12.6525	-4.83779	6.5e-06	0.000249205	3.61907	Down-Regulated
PLD5	-3.0102	5.65117	-4.83471	6.58e-06	0.000251437	3.60785	Down-Regulated
C4orf6	-2.15286	2.05596	-4.81347	7.14e-06	0.000268292	3.53041	Down-Regulated
DLX6AS	-1.94361	2.61291	-4.80109	7.49e-06	0.000279481	3.48536	Down-Regulated
CCDC73	-1.28425	6.12476	-4.78379	8e-06	0.000292854	3.42253	Down-Regulated
ANO4	-2.37789	8.57975	-4.76139	8.72e-06	0.000312475	3.34132	Down-Regulated
SLC24A5	-1.20821	4.40607	-4.69917	1.11e-05	0.000377933	3.11682	Down-Regulated
BRSK1	-1.49786	7.70794	-4.60703	1.57e-05	0.000504141	2.7874	Down-Regulated
CADM1	-1.52133	9.52357	-4.59122	1.67e-05	0.000531312	2.73125	Down-Regulated
CBLN3	-1.29148	8.39719	-4.58881	1.68e-05	0.000534969	2.72269	Down-Regulated
TCTE1	-1.16962	1.28539	-4.57808	1.75e-05	0.000551993	2.68465	Down-Regulated
NBPF1	-1.19615	9.42036	-4.57762	1.75e-05	0.000551993	2.68302	Down-Regulated
CD83	-1.53055	9.66383	-4.57219	1.79e-05	0.000561668	2.66377	Down-Regulated
ZNF711	-2.56292	7.95682	-4.56387	1.85e-05	0.000577607	2.63435	Down-Regulated
TYRO3	-1.34448	8.35391	-4.56352	1.85e-05	0.000577607	2.63311	Down-Regulated
CELF4	-1.91573	3.57215	-4.55238	1.93e-05	0.000596548	2.59373	Down-Regulated
TUBB8	-1.3569	3.05786	-4.5415	2.01e-05	0.00061336	2.55533	Down-Regulated
C9orf84	-3.47198	5.23399	-4.52062	2.17e-05	0.000646786	2.48178	Down-Regulated
LPPR1	-2.89543	2.75366	-4.48525	2.48e-05	0.000717303	2.35761	Down-Regulated
CYP51A1	-1.4151	12.532	-4.46956	2.63e-05	0.000752908	2.30273	Down-Regulated
ABCB4	-2.6685	7.93588	-4.46921	2.63e-05	0.000752908	2.3015	Down-Regulated
GREB1L	-2.03125	4.95121	-4.43206	3.02e-05	0.000839554	2.17198	Down-Regulated
C17orf96	-1.51713	6.62119	-4.41547	3.21e-05	0.000886633	2.11437	Down-Regulated
SYTL2	-1.93402	8.62869	-4.4105	3.27e-05	0.000896463	2.09711	Down-Regulated
C9orf169	-1.16177	4.24769	-4.40893	3.29e-05	0.000899859	2.09166	Down-Regulated
DLX6	-2.35945	4.65759	-4.39341	3.48e-05	0.000949038	2.03793	Down-Regulated
SP5	-1.63948	4.98565	-4.38328	3.61e-05	0.000978634	2.00288	Down-Regulated
FAM22F	-1.14364	1.80632	-4.38024	3.65e-05	0.000987033	1.99238	Down-Regulated
CTXN2	-1.24019	1.709	-4.3729	3.75e-05	0.00101136	1.96705	Down-Regulated
FOXD4	-1.61788	4.14465	-4.37096	3.78e-05	0.0010146	1.96036	Down-Regulated
QPCT	-2.53253	11.8168	-4.36339	3.89e-05	0.00104047	1.93427	Down-Regulated
LOC374491	-1.39027	2.33787	-4.36224	3.9e-05	0.00104351	1.93031	Down-Regulated
ZNF280A	-2.34323	3.65069	-4.35254	4.05e-05	0.00107435	1.89689	Down-Regulated
CST5	-3.4126	3.25542	-4.3495	4.09e-05	0.00108359	1.88642	Down-Regulated
HMGCS1	-1.83829	12.4988	-4.34688	4.13e-05	0.0010926	1.87744	Down-Regulated
MGC16121	-1.6631	7.10243	-4.33765	4.27e-05	0.00111866	1.8457	Down-Regulated
TFR2	-2.114	6.08262	-4.31483	4.64e-05	0.00119312	1.76747	Down-Regulated
UST	-1.03816	9.72798	-4.31116	4.71e-05	0.0012077	1.75491	Down-Regulated
KCNH3	-2.09854	7.73593	-4.30624	4.79e-05	0.00122343	1.7381	Down-Regulated
CXorf57	-1.23907	6.92007	-4.30244	4.86e-05	0.00123589	1.7251	Down-Regulated
DGCR10	-1.19729	1.55729	-4.2993	4.91e-05	0.00124702	1.71437	Down-Regulated
MOBKL3	-1.16442	10.7113	-4.29013	5.08e-05	0.00128144	1.68306	Down-Regulated
LOC644172	-1.16407	5.53678	-4.2772	5.33e-05	0.00133517	1.63901	Down-Regulated
HOXB7	-1.16484	8.48228	-4.26076	5.65e-05	0.00140324	1.58311	Down-Regulated
EPB41L1	-1.15869	12.673	-4.20266	6.97e-05	0.00167423	1.38656	Down-Regulated
MTP18	-1.06758	9.13462	-4.19415	7.19e-05	0.00171361	1.35792	Down-Regulated
ASTN1	-2.72868	8.56991	-4.17871	7.6e-05	0.00179116	1.30604	Down-Regulated
FLJ37307	-1.2886	2.02358	-4.16317	8.03e-05	0.00186376	1.25395	Down-Regulated
NUDT10	-1.72255	4.06457	-4.1446	8.59e-05	0.00197171	1.19184	Down-Regulated
LMX1B	-2.77434	3.18403	-4.14328	8.63e-05	0.00197876	1.18745	Down-Regulated
CLNK	-1.02353	0.831509	-4.12598	9.18e-05	0.00207903	1.12976	Down-Regulated
HSD17B7	-1.05227	9.06197	-4.11128	9.67e-05	0.00217407	1.08086	Down-Regulated
PRR15	-2.37493	5.08071	-4.11041	9.7e-05	0.002176	1.07798	Down-Regulated
ZCCHC12	-2.34768	4.75788	-4.10994	9.71e-05	0.00217726	1.07642	Down-Regulated
PNLIPRP2	-1.93222	2.18063	-4.10498	9.89e-05	0.00221117	1.05995	Down-Regulated
DHCR7	-1.41329	12.5806	-4.1016	0.000100065	0.00222571	1.04875	Down-Regulated
PTPRH	-1.17889	10.6241	-4.0746	0.000110115	0.00241265	0.959364	Down-Regulated
PLA2G4D	-2.14308	4.62464	-4.06343	0.000114549	0.0024912	0.922503	Down-Regulated
PRKAR2B	-1.52879	10.9359	-4.0595	0.000116154	0.00252076	0.909519	Down-Regulated
IDI1	-1.35683	11.8154	-4.05576	0.000117694	0.00254879	0.897227	Down-Regulated
TUBB4Q	-1.19839	1.95019	-4.03671	0.000125867	0.00269183	0.834576	Down-Regulated
KAZ	-1.58022	9.0004	-4.0367	0.000125872	0.00269183	0.834535	Down-Regulated
PITX1	-2.44962	6.58522	-4.03421	0.00012698	0.00270988	0.826356	Down-Regulated
DHRS2	-2.79617	7.38307	-4.03085	0.000128491	0.00273359	0.815327	Down-Regulated
VPREB3	-2.45665	5.26755	-4.02921	0.000129235	0.00274091	0.809936	Down-Regulated
BEST4	-1.3422	3.12579	-4.01076	0.000137881	0.00288847	0.74954	Down-Regulated
ALLC	-1.38823	2.06939	-4.01046	0.000138028	0.00288859	0.748551	Down-Regulated
GREB1	-1.7976	7.4123	-4.00307	0.00014165	0.00294083	0.724399	Down-Regulated
DPP10	-2.91944	6.44684	-4.00303	0.00014167	0.00294083	0.724267	Down-Regulated
DNASE1L2	-1.26463	4.76141	-3.98909	0.000148753	0.00305696	0.678786	Down-Regulated
C9orf43	-1.00552	4.21267	-3.9843	0.000151263	0.00309306	0.663191	Down-Regulated
LRFN1	-1.30002	7.17969	-3.97585	0.000155793	0.00317304	0.635697	Down-Regulated
PDX1	-2.07983	2.01801	-3.97232	0.000157721	0.00319962	0.624236	Down-Regulated
SLC44A4	-1.69934	7.15401	-3.9698	0.000159113	0.00322467	0.616049	Down-Regulated
CIDEA	-1.89423	2.36543	-3.96365	0.000162563	0.00326277	0.596068	Down-Regulated
SC4MOL	-1.57887	12.8784	-3.96362	0.000162582	0.00326277	0.595957	Down-Regulated
KIAA1409	-2.07485	4.22608	-3.9629	0.000162986	0.00326767	0.593649	Down-Regulated
C9orf125	-1.17657	8.75217	-3.95597	0.000166968	0.00333124	0.571166	Down-Regulated
MMD2	-2.37542	2.92813	-3.95348	0.000168421	0.00335047	0.563092	Down-Regulated
EML6	-1.62167	9.1892	-3.94468	0.000173651	0.00342794	0.534616	Down-Regulated
GRIN2C	-1.27272	8.25255	-3.93783	0.000177833	0.00348969	0.512459	Down-Regulated
RHBDL3	-2.05059	7.43076	-3.93731	0.000178151	0.00348969	0.510797	Down-Regulated
ZIC2	-2.0342	3.46683	-3.91502	0.000192457	0.00370803	0.438909	Down-Regulated
APOBEC2	-1.59238	2.02719	-3.9133	0.000193609	0.00371701	0.433357	Down-Regulated
FLJ13197	-1.03895	5.45379	-3.91182	0.000194599	0.00373026	0.428611	Down-Regulated
DGCR9	-1.3104	4.30402	-3.8928	0.000207806	0.00394658	0.367529	Down-Regulated
BCL11A	-1.85926	5.5916	-3.89161	0.000208665	0.00395558	0.363692	Down-Regulated
GPAM	-1.08531	10.5264	-3.88772	0.000211482	0.00400528	0.351223	Down-Regulated
TUBBP5	-2.35422	5.04073	-3.88716	0.000211886	0.00400923	0.349448	Down-Regulated
C14orf1	-1.01466	11.5226	-3.88689	0.000212086	0.00400932	0.34857	Down-Regulated
GNAZ	-1.33549	8.56374	-3.88123	0.000216258	0.00406573	0.330458	Down-Regulated
TMEM191A	-1.01676	3.56398	-3.87307	0.000222417	0.00415867	0.30435	Down-Regulated
SC5DL	-1.00483	11.1884	-3.86958	0.0002251	0.00419738	0.293203	Down-Regulated
AFF2	-2.34135	5.30143	-3.86829	0.000226097	0.00421214	0.289096	Down-Regulated
SLC4A3	-1.79955	8.46271	-3.86415	0.000229337	0.00426475	0.275874	Down-Regulated
PHF21B	-2.1446	3.37506	-3.8546	0.000236976	0.00436333	0.245425	Down-Regulated
ATP4A	-2.82988	6.83894	-3.85337	0.000237974	0.00437386	0.241521	Down-Regulated
FOXD4L1	-1.1547	3.10137	-3.84997	0.000240764	0.00441328	0.230691	Down-Regulated
EPHA4	-1.44368	7.3696	-3.83893	0.000250034	0.00452878	0.195597	Down-Regulated
IGSF5	-1.84153	3.92433	-3.82692	0.000260513	0.00465686	0.157468	Down-Regulated
SHROOM3	-1.72888	6.5418	-3.80806	0.000277809	0.00488925	0.0977928	Down-Regulated
HOXA11AS	-2.22866	5.56459	-3.8048	0.000280917	0.0049377	0.0874683	Down-Regulated
HAO2	-1.44711	2.44677	-3.79682	0.000288636	0.00504845	0.0623153	Down-Regulated
AMH	-1.82621	5.21298	-3.7957	0.000289741	0.00505815	0.0587703	Down-Regulated
MYH6	-1.11217	0.867168	-3.78072	0.00030485	0.00525489	0.0116153	Down-Regulated
SLC1A2	-1.87892	6.67558	-3.77234	0.000313632	0.0053702	-0.0147219	Down-Regulated
PPM1E	-1.22764	8.40111	-3.77174	0.000314264	0.00537258	-0.016588	Down-Regulated
KCNK9	-2.19709	3.74103	-3.76141	0.000325445	0.00551269	-0.049	Down-Regulated
FDX1	-1.28472	12.952	-3.76026	0.000326714	0.00552964	-0.0526095	Down-Regulated
KCNN1	-2.05268	3.48958	-3.75326	0.000334529	0.00563865	-0.0745181	Down-Regulated
SLC22A17	-1.50317	8.76371	-3.73117	0.000360381	0.00597627	-0.143488	Down-Regulated
C17orf76	-1.25689	8.63725	-3.72427	0.000368841	0.00608707	-0.16498	Down-Regulated
MDGA2	-1.75501	2.07547	-3.70733	0.00039041	0.00639283	-0.2176	Down-Regulated
RELN	-2.75322	5.14859	-3.70648	0.000391525	0.0063997	-0.22024	Down-Regulated
SSPO	-1.63903	5.51649	-3.70069	0.000399186	0.0064939	-0.238176	Down-Regulated
HOXA11	-2.00803	6.12227	-3.69368	0.000408657	0.00661527	-0.259876	Down-Regulated
SLC12A1	-1.65233	2.63797	-3.69093	0.000412442	0.00665156	-0.268407	Down-Regulated
LTB4R	-1.00363	7.77423	-3.68707	0.000417788	0.00673249	-0.280322	Down-Regulated
FAM169A	-1.33789	8.6496	-3.68599	0.000419303	0.0067516	-0.283671	Down-Regulated
KIF5C	-1.76502	8.28374	-3.68411	0.000421944	0.00677288	-0.289479	Down-Regulated
HSD3B2	-3.05675	10.092	-3.68301	0.000423497	0.00678808	-0.292879	Down-Regulated
OLIG1	-1.61817	3.14715	-3.67645	0.000432864	0.00689995	-0.313113	Down-Regulated
ONECUT2	-1.20355	5.63667	-3.67515	0.000434743	0.00691683	-0.31712	Down-Regulated
MS4A15	-1.59392	2.14109	-3.67206	0.00043924	0.00696048	-0.326636	Down-Regulated
D4S234E	-2.86303	6.43258	-3.67196	0.000439395	0.00696048	-0.326964	Down-Regulated
MREG	-1.38546	8.1699	-3.67052	0.000441513	0.00698326	-0.331411	Down-Regulated
SOX30	-1.20196	2.63266	-3.66014	0.000457026	0.00716787	-0.363339	Down-Regulated
NKX3-2	-1.82148	4.44518	-3.64733	0.000476896	0.00740595	-0.402676	Down-Regulated
NTNG2	-1.46653	5.5596	-3.64675	0.000477823	0.00740914	-0.404471	Down-Regulated
ACAT2	-1.56327	10.4243	-3.64069	0.000487521	0.00754243	-0.423039	Down-Regulated
PAX2	-1.40949	1.74579	-3.63597	0.000495199	0.00763246	-0.437476	Down-Regulated
NKD1	-1.94729	5.19655	-3.63113	0.000503199	0.00773735	-0.452281	Down-Regulated
PPP4R4	-1.52903	2.67549	-3.62382	0.000515518	0.0078923	-0.474619	Down-Regulated
C10orf72	-1.35693	10.4352	-3.61764	0.000526147	0.00804304	-0.493467	Down-Regulated
EN1	-1.99332	4.52293	-3.61354	0.000533318	0.00812845	-0.505966	Down-Regulated
B4GALNT1	-1.54299	5.89023	-3.60243	0.000553225	0.00839446	-0.539794	Down-Regulated
ALDOC	-1.27404	11.2501	-3.59624	0.000564611	0.00851688	-0.558595	Down-Regulated
MC2R	-3.08312	7.74561	-3.59432	0.000568194	0.00855834	-0.564432	Down-Regulated
TMEM105	-1.62652	2.89335	-3.58671	0.000582594	0.00873678	-0.587523	Down-Regulated
LHX5	-1.05812	0.889558	-3.58229	0.000591113	0.00881304	-0.600915	Down-Regulated
ELOVL3	-1.77808	5.35113	-3.5768	0.000601862	0.00895448	-0.617537	Down-Regulated
SLC2A4	-1.5906	6.93918	-3.57523	0.000604956	0.0089738	-0.622264	Down-Regulated
MERTK	-1.36369	9.99639	-3.57316	0.000609077	0.00899593	-0.628525	Down-Regulated
EVX1	-1.80475	3.13508	-3.57229	0.000610821	0.00901521	-0.631162	Down-Regulated
C14orf37	-1.01074	7.79654	-3.56145	0.000632893	0.00924613	-0.66389	Down-Regulated
HOXC13	-2.20061	4.80309	-3.5504	0.000656164	0.0095404	-0.697172	Down-Regulated
FAM19A4	-2.48798	8.73071	-3.53862	0.000681887	0.00981019	-0.732601	Down-Regulated
RHOU	-1.26901	10.4114	-3.53165	0.000697542	0.00995864	-0.753508	Down-Regulated
CIT	-1.01037	10.0996	-3.52865	0.000704379	0.0100419	-0.762491	Down-Regulated
SEMA6B	-1.28298	10.5402	-3.52823	0.000705331	0.0100419	-0.763735	Down-Regulated
RGS9BP	-1.07663	3.27021	-3.52706	0.00070802	0.0100593	-0.767239	Down-Regulated
CACNB1	-1.04903	6.47098	-3.52579	0.000710966	0.0100872	-0.771063	Down-Regulated
TUBB4	-1.40682	13.3921	-3.51917	0.000726426	0.0102288	-0.790869	Down-Regulated
GNRHR	-2.39876	5.23675	-3.51479	0.00073682	0.0103467	-0.803948	Down-Regulated
HOXB13	-2.36868	4.43248	-3.51239	0.000742588	0.0103922	-0.811126	Down-Regulated
C1orf125	-1.41747	2.70021	-3.50776	0.00075383	0.0105173	-0.824955	Down-Regulated
ZP1	-1.82739	2.65797	-3.50765	0.000754088	0.0105173	-0.82527	Down-Regulated
NRXN2	-1.94271	7.02017	-3.50204	0.000767919	0.0106739	-0.841994	Down-Regulated
CIDEB	-1.02331	9.0327	-3.50045	0.000771875	0.0107144	-0.846723	Down-Regulated
POU4F1	-1.91933	2.05644	-3.49794	0.000778188	0.0107656	-0.854217	Down-Regulated
SYT7	-1.73504	8.12187	-3.49013	0.000798079	0.010989	-0.877435	Down-Regulated
DAAM2	-1.21267	8.53706	-3.47469	0.000838867	0.011428	-0.923271	Down-Regulated
C21orf84	-1.09873	1.08916	-3.4739	0.000841	0.0114494	-0.925605	Down-Regulated
LOC648691	-1.10232	1.07186	-3.47217	0.000845699	0.0114921	-0.930727	Down-Regulated
NEUROG2	-1.60961	2.72868	-3.46416	0.000867781	0.0117285	-0.954419	Down-Regulated
HS3ST1	-1.03177	6.55242	-3.45412	0.000896258	0.0120341	-0.984088	Down-Regulated
SGSM1	-1.32045	5.93757	-3.44511	0.000922538	0.0123177	-1.01064	Down-Regulated
AXIN2	-1.15093	8.06903	-3.4282	0.000973859	0.0128162	-1.06034	Down-Regulated
EBP	-1.0226	12.5738	-3.42333	0.000989128	0.0129756	-1.07462	Down-Regulated
LDLR	-1.44974	13.0469	-3.42267	0.000991222	0.0129865	-1.07656	Down-Regulated
ESRRG	-1.8815	6.09568	-3.40794	0.00103887	0.0134477	-1.11965	Down-Regulated
FUT2	-1.1462	4.79946	-3.40711	0.00104162	0.0134748	-1.12207	Down-Regulated
ANKRD29	-1.0002	6.88578	-3.40531	0.00104764	0.0135185	-1.12735	Down-Regulated
CNTNAP2	-1.93287	4.28894	-3.40308	0.00105508	0.0135975	-1.13385	Down-Regulated
RHBG	-2.14617	4.4596	-3.40191	0.00105901	0.0136224	-1.13725	Down-Regulated
AMOT	-1.08102	6.8845	-3.39904	0.00106872	0.0137216	-1.14562	Down-Regulated
ROPN1B	-1.11464	3.43706	-3.38511	0.00111706	0.0141826	-1.18618	Down-Regulated
NKPD1	-1.2644	3.59634	-3.38151	0.00112988	0.0142923	-1.19664	Down-Regulated
C10orf110	-1.14566	4.85059	-3.37146	0.00116642	0.0146136	-1.2258	Down-Regulated
MAGEB3	-1.04644	0.900904	-3.36862	0.00117697	0.014671	-1.23405	Down-Regulated
C6orf81	-1.09624	3.51483	-3.3655	0.00118863	0.0147894	-1.24308	Down-Regulated
FOXD3	-1.63336	1.93994	-3.36358	0.00119585	0.0148415	-1.24863	Down-Regulated
PRAME	-2.96657	4.39058	-3.35796	0.00121726	0.0150272	-1.26488	Down-Regulated
DLX4	-1.53762	2.43378	-3.35404	0.00123241	0.0151592	-1.2762	Down-Regulated
LOC642597	-2.18862	3.70436	-3.35165	0.00124174	0.0152197	-1.28311	Down-Regulated
FADS2	-1.09851	13.4552	-3.34895	0.00125235	0.0153314	-1.2909	Down-Regulated
S1PR3	-1.23205	10.8163	-3.34631	0.00126278	0.0153765	-1.29849	Down-Regulated
BIK	-1.40226	5.36311	-3.33692	0.00130064	0.0157372	-1.32553	Down-Regulated
KIAA0319	-1.01621	2.76547	-3.33368	0.00131398	0.0158496	-1.33487	Down-Regulated
HMX1	-1.65796	1.76275	-3.33152	0.0013229	0.0159463	-1.34105	Down-Regulated
TNNI3	-2.19216	4.38643	-3.32829	0.0013364	0.0160634	-1.35034	Down-Regulated
SMCP	-1.20193	1.07928	-3.32669	0.00134313	0.016116	-1.35494	Down-Regulated
FITM1	-1.46212	7.05239	-3.32466	0.0013517	0.016181	-1.36076	Down-Regulated
FOXN4	-1.13872	1.43671	-3.32157	0.00136488	0.0162711	-1.36963	Down-Regulated
LPA	-1.81474	1.99004	-3.3214	0.00136557	0.0162711	-1.37009	Down-Regulated
HOXC10	-2.09017	5.81172	-3.31986	0.00137218	0.0163026	-1.37451	Down-Regulated
ASB4	-2.67335	6.92331	-3.30611	0.00143252	0.0168786	-1.41385	Down-Regulated
PTX4	-1.18251	2.06184	-3.302	0.00145106	0.017023	-1.4256	Down-Regulated
SLC22A11	-1.76444	2.08754	-3.29422	0.00148671	0.0173421	-1.44778	Down-Regulated
NUDT11	-1.54594	5.53558	-3.29272	0.00149366	0.0173664	-1.45204	Down-Regulated
SCUBE1	-1.78204	7.27921	-3.29146	0.00149955	0.0173935	-1.45564	Down-Regulated
TBX3	-1.23472	13.4272	-3.2902	0.00150544	0.0174221	-1.45922	Down-Regulated
UBE2QL1	-1.66936	7.0044	-3.28571	0.00152664	0.0175881	-1.47199	Down-Regulated
CYP2D6	-1.00685	2.77156	-3.28177	0.00154547	0.0177596	-1.48319	Down-Regulated
ST8SIA5	-1.34044	9.34095	-3.28169	0.00154586	0.0177596	-1.48341	Down-Regulated
GPR12	-1.90023	2.70873	-3.26757	0.00161519	0.0184153	-1.52346	Down-Regulated
HMX3	-1.84273	3.31533	-3.2615	0.0016459	0.0186584	-1.54065	Down-Regulated
SQLE	-1.35712	11.6311	-3.26083	0.0016493	0.0186763	-1.54253	Down-Regulated
RORB	-1.94232	4.24929	-3.25724	0.00166775	0.018792	-1.55269	Down-Regulated
CIB4	-1.49225	3.98957	-3.25576	0.00167541	0.0188679	-1.55687	Down-Regulated
PRDM12	-1.04605	2.9832	-3.24876	0.00171204	0.0191753	-1.57659	Down-Regulated
MYO5B	-1.41965	7.56313	-3.24561	0.0017288	0.0193207	-1.58547	Down-Regulated
GPRC6A	-1.66723	1.97325	-3.24347	0.00174028	0.0194153	-1.59151	Down-Regulated
CEACAM19	-1.02813	6.59191	-3.24325	0.00174146	0.0194153	-1.59213	Down-Regulated
GYLTL1B	-2.26972	4.14701	-3.24312	0.00174219	0.0194153	-1.59251	Down-Regulated
ADAM11	-1.03511	4.33261	-3.24101	0.00175355	0.0194912	-1.59844	Down-Regulated
USH1G	-1.57388	6.47083	-3.23271	0.00179901	0.0199012	-1.62177	Down-Regulated
PTPRF	-1.03912	10.2648	-3.22972	0.00181567	0.0200407	-1.63017	Down-Regulated
PRR5-ARHGAP8	-1.45959	1.44104	-3.21691	0.00188866	0.0206355	-1.66608	Down-Regulated
DSCAM	-1.67946	3.65545	-3.21151	0.00192024	0.0209138	-1.68118	Down-Regulated
CYP27B1	-1.10104	5.63461	-3.20796	0.00194125	0.0210644	-1.69109	Down-Regulated
SLC9A2	-1.80968	4.16097	-3.1944	0.00202354	0.0216748	-1.72888	Down-Regulated
ATP2C2	-1.33412	4.53267	-3.18315	0.00209433	0.0222781	-1.76017	Down-Regulated
DGCR5	-1.50532	6.14408	-3.18188	0.00210243	0.022341	-1.76368	Down-Regulated
GOLGA7B	-1.67957	7.34157	-3.17616	0.00213942	0.0226702	-1.77954	Down-Regulated
NR5A1	-1.47868	13.1196	-3.17452	0.00215017	0.0227541	-1.7841	Down-Regulated
ESRP1	-1.26041	1.49395	-3.17282	0.00216131	0.0228367	-1.7888	Down-Regulated
KCNG1	-1.84419	5.51691	-3.15269	0.00229765	0.0239517	-1.84439	Down-Regulated
LONRF3	-1.1777	4.49478	-3.13754	0.00240555	0.0248671	-1.88607	Down-Regulated
TPRXL	-1.26963	2.22295	-3.12236	0.00251836	0.0257608	-1.92767	Down-Regulated
LEF1	-1.56109	8.80343	-3.11952	0.00253998	0.0259303	-1.93542	Down-Regulated
CITED1	-1.17661	4.42874	-3.11421	0.00258097	0.0263094	-1.94994	Down-Regulated
DTX1	-1.3695	7.5152	-3.11315	0.0025892	0.0263672	-1.95283	Down-Regulated
UGCG	-1.43468	7.91952	-3.11109	0.00260532	0.0264396	-1.95846	Down-Regulated
KLHL14	-1.74427	3.23455	-3.10968	0.00261634	0.0265121	-1.96229	Down-Regulated
CLDN1	-1.27533	10.1844	-3.1083	0.00262724	0.0265831	-1.96606	Down-Regulated
KLF17	-1.37709	4.44829	-3.1056	0.00264867	0.0267473	-1.97342	Down-Regulated
SCARB1	-1.12456	14.9858	-3.10387	0.00266241	0.0268596	-1.97811	Down-Regulated
NRTN	-1.35235	6.51013	-3.10171	0.00267975	0.027008	-1.984	Down-Regulated
HOXA7	-1.10595	8.60149	-3.09769	0.00271228	0.0272245	-1.99493	Down-Regulated
SLC2A14	-1.12416	7.08476	-3.09395	0.00274287	0.0274822	-2.0051	Down-Regulated
C7orf52	-1.74736	2.35251	-3.09081	0.0027688	0.0276745	-2.01362	Down-Regulated
SCEL	-1.4936	1.94968	-3.08264	0.00283731	0.0282083	-2.03577	Down-Regulated
SLC29A4	-1.33572	5.51442	-3.081	0.00285125	0.0283193	-2.0402	Down-Regulated
HR	-1.49952	4.52829	-3.06928	0.00295282	0.0291449	-2.0719	Down-Regulated
ACAN	-1.89436	5.97492	-3.06587	0.00298301	0.0293863	-2.0811	Down-Regulated
HPCAL4	-1.21221	2.98889	-3.06237	0.00301419	0.02958	-2.09052	Down-Regulated
NAP1L3	-1.45668	8.09938	-3.05621	0.00307002	0.0299988	-2.10712	Down-Regulated
INSIG1	-1.0865	11.3062	-3.05496	0.00308141	0.0300303	-2.11047	Down-Regulated
FAM5B	-1.80209	6.16028	-3.05448	0.00308581	0.030053	-2.11176	Down-Regulated
EEF1A2	-1.57189	11.4055	-3.04254	0.00319714	0.0309027	-2.14381	Down-Regulated
CHRNB4	-1.40963	3.19863	-3.04226	0.00319977	0.0309136	-2.14456	Down-Regulated
HSD3B1	-1.62952	2.18651	-3.03855	0.00323523	0.0311594	-2.15452	Down-Regulated
ARHGAP8	-1.77208	3.61705	-3.03377	0.0032813	0.0314938	-2.1673	Down-Regulated
SEMA4G	-1.3886	6.77734	-3.03138	0.0033046	0.0315953	-2.17369	Down-Regulated
VSNL1	-2.38684	4.14052	-3.03032	0.00331494	0.0316244	-2.17651	Down-Regulated
PNMAL2	-1.28496	8.93508	-3.02986	0.00331948	0.031653	-2.17775	Down-Regulated
SLC17A7	-1.30884	3.95102	-3.0205	0.00341253	0.0322267	-2.20272	Down-Regulated
TLE6	-1.22028	4.21811	-3.01665	0.00345157	0.0325049	-2.213	Down-Regulated
NPTX1	-2.40841	9.79762	-3.01488	0.00346958	0.0326147	-2.2177	Down-Regulated
RHOF	-1.22478	9.58649	-3.0108	0.00351153	0.0329036	-2.22855	Down-Regulated
HOXC9	-1.12757	5.93835	-3.00913	0.00352885	0.0329906	-2.23299	Down-Regulated
LOC572558	-1.44433	3.36628	-3.00644	0.00355688	0.0331319	-2.24013	Down-Regulated
IGDCC4	-1.04925	8.86849	-2.99886	0.00363706	0.033716	-2.26025	Down-Regulated
WFIKKN1	-1.0445	4.69656	-2.99852	0.00364074	0.033716	-2.26116	Down-Regulated
MAPK4	-1.52608	9.62943	-2.99666	0.00366065	0.0338597	-2.26608	Down-Regulated
ATP2B2	-2.15516	6.83554	-2.99266	0.00370389	0.0341143	-2.27667	Down-Regulated
FSD1	-1.32436	4.2973	-2.98332	0.00380663	0.0348262	-2.30134	Down-Regulated
STARD4	-1.08288	8.39145	-2.97815	0.0038647	0.0352476	-2.31499	Down-Regulated
SIM2	-1.10381	5.16641	-2.97739	0.00387329	0.0352946	-2.31699	Down-Regulated
KIAA1644	-1.84294	4.39166	-2.97213	0.00393329	0.0356672	-2.33085	Down-Regulated
LMO1	-1.00668	1.69196	-2.96741	0.00398785	0.0360504	-2.34326	Down-Regulated
GRID1	-1.45684	6.36974	-2.96704	0.00399215	0.0360734	-2.34423	Down-Regulated
IGF2BP1	-1.76384	2.57039	-2.96378	0.00403033	0.0362683	-2.3528	Down-Regulated
C9orf109	-1.35349	3.21725	-2.96172	0.0040546	0.0364351	-2.35821	Down-Regulated
HOTAIR	-1.29243	1.57354	-2.96166	0.00405525	0.0364351	-2.35835	Down-Regulated
ASGR1	-1.21208	4.92224	-2.96041	0.00407009	0.0364905	-2.36164	Down-Regulated
2019-03-04	-1.13959	2.82286	-2.96039	0.0040703	0.0364905	-2.36169	Down-Regulated
C15orf59	-1.46988	4.88189	-2.95703	0.00411031	0.0367369	-2.3705	Down-Regulated
C9orf47	-1.11687	3.97829	-2.95221	0.00416842	0.0371753	-2.38314	Down-Regulated
ANKRD56	-1.74176	4.67877	-2.95022	0.00419261	0.0373749	-2.38834	Down-Regulated
TP53AIP1	-1.10058	2.08088	-2.94933	0.0042035	0.0374232	-2.39068	Down-Regulated
CHRNA4	-2.21341	3.94016	-2.9464	0.00423942	0.0376613	-2.39834	Down-Regulated
WNT4	-1.8933	7.78294	-2.94491	0.00425772	0.0377878	-2.40221	Down-Regulated
ACCN3	-1.10407	4.94495	-2.94418	0.00426679	0.0377923	-2.40413	Down-Regulated
FBXW10	-1.25024	3.2784	-2.93162	0.00442507	0.0388899	-2.43689	Down-Regulated
ENTPD8	-1.48166	2.38774	-2.93013	0.00444418	0.038991	-2.44077	Down-Regulated
BMP7	-2.1261	2.98668	-2.92693	0.00448549	0.0392863	-2.44909	Down-Regulated
KCNN2	-1.68417	7.37428	-2.92507	0.0045097	0.0394479	-2.45393	Down-Regulated
LGR5	-2.36262	5.10128	-2.92383	0.00452585	0.039552	-2.45714	Down-Regulated
PNPLA3	-1.08148	2.09516	-2.92004	0.00457561	0.0398715	-2.46697	Down-Regulated
CACNB2	-1.37817	6.86894	-2.91883	0.0045917	0.0399363	-2.47012	Down-Regulated
LOC286002	-1.07082	1.71234	-2.91812	0.0046011	0.0399918	-2.47196	Down-Regulated
LOC285548	-1.35245	2.1544	-2.91569	0.00463354	0.0401887	-2.47827	Down-Regulated
GALNTL1	-1.27484	8.53836	-2.90546	0.00477204	0.0410604	-2.50473	Down-Regulated
C1orf115	-1.27136	9.6641	-2.89489	0.0049193	0.0419663	-2.53201	Down-Regulated
RIPK4	-1.53524	2.10704	-2.88877	0.00500651	0.0425958	-2.54778	Down-Regulated
PCDH15	-1.44832	2.20695	-2.88609	0.00504503	0.0428348	-2.55466	Down-Regulated
SLC6A9	-1.27651	9.12843	-2.88459	0.00506675	0.0429473	-2.55851	Down-Regulated
OSTalpha	-1.80811	6.62615	-2.88405	0.00507462	0.0429616	-2.55991	Down-Regulated
TDRD12	-1.61197	2.32888	-2.88353	0.00508221	0.0430048	-2.56125	Down-Regulated
LGI3	-1.50105	4.49143	-2.88123	0.00511578	0.0431752	-2.56715	Down-Regulated
IL13RA2	-2.06864	5.68261	-2.87993	0.0051349	0.0432756	-2.5705	Down-Regulated
HTR1E	-1.28806	1.7041	-2.87977	0.00513724	0.0432776	-2.57091	Down-Regulated
C6orf174	-1.21673	6.6055	-2.87475	0.00521159	0.0437245	-2.58379	Down-Regulated
JAKMIP1	-1.86426	4.77128	-2.87217	0.00525005	0.0439753	-2.59038	Down-Regulated
CCDC78	-1.16726	5.27315	-2.87179	0.00525577	0.0440053	-2.59136	Down-Regulated
GSTT2	-2.089	7.65466	-2.86921	0.00529467	0.0442949	-2.59797	Down-Regulated
MVD	-1.05657	11.0189	-2.86424	0.00537032	0.0447454	-2.61068	Down-Regulated
C1QL4	-1.6547	4.47363	-2.85835	0.00546112	0.0452266	-2.62571	Down-Regulated
ANKRD43	-1.38691	2.70231	-2.85117	0.00557385	0.0459932	-2.64401	Down-Regulated
AGRP	-1.80333	8.5419	-2.85094	0.00557749	0.0459934	-2.64459	Down-Regulated
HOXD10	-1.3548	5.43275	-2.84894	0.00560931	0.0461421	-2.64968	Down-Regulated
RFX6	-1.15476	1.43623	-2.84449	0.00568067	0.0465008	-2.661	Down-Regulated
PLP1	-1.77577	3.66581	-2.84407	0.00568737	0.0465186	-2.66206	Down-Regulated
ZNF114	-1.20629	4.40308	-2.83619	0.00581604	0.0472798	-2.68208	Down-Regulated
SLIT2	-1.68463	6.20362	-2.83493	0.00583678	0.0473446	-2.68526	Down-Regulated
APCDD1	-1.34954	8.50527	-2.83322	0.00586518	0.0474662	-2.6896	Down-Regulated
ATRNL1	-1.33072	7.36554	-2.82932	0.00593023	0.0478161	-2.69947	Down-Regulated
HOXC11	-1.69339	2.50912	-2.82705	0.00596834	0.047928	-2.7052	Down-Regulated
C4orf50	-1.1982	1.86067	-2.81959	0.00609556	0.0485471	-2.72406	Down-Regulated
TSPAN7	-1.05911	12.0558	-2.81012	0.00626042	0.0494758	-2.74791	Down-Regulated
PNMA6A	-1.37983	7.05052	-2.81001	0.00626235	0.0494758	-2.74818	Down-Regulated
GREM2	-2.15798	4.3404	-2.808	0.006298	0.0497109	-2.75325	Down-Regulated
ABLIM2	-1.3372	7.77914	-2.80559	0.00634076	0.049914	-2.7593	Down-Regulated
