# Supplementary material for: Identification of prognostic genes in adrenocortical carcinoma microenvironment based on bioinformatic methods
Source: Cancer Med. 2019 Dec 19;9(3):1161–72. doi: 10.1002/cam4.2774 (PMC6997077; doi:10.1002/cam4.2774)
Supplement: Supplementary file 6 [file CAM4-9-1161-s006.xlsx]

## Sheet: Sheet1
sample	OS	Event	RS	RS-group
TCGA-OR-A5KT-01	2895	0	-2.25723	L
TCGA-PK-A5H9-01	616	0	-2.25488	L
TCGA-OR-A5K1-01	3289	0	-2.07858	L
TCGA-OR-A5K6-01	1493	0	-1.45883	L
TCGA-OR-A5LR-01	853	0	-1.17231	L
TCGA-OR-A5K4-01	1082	0	-1.0402	L
TCGA-OR-A5JI-01	2331	0	-0.965716	L
TCGA-PA-A5YG-01	756	0	-0.939874	L
TCGA-OR-A5LS-01	1096	0	-0.89677	L
TCGA-OR-A5LA-01	719	0	-0.823079	L
TCGA-OR-A5J3-01	2091	0	-0.804925	L
TCGA-OR-A5LH-01	2385	1	-0.784492	L
TCGA-OR-A5JF-01	2015	0	-0.549388	L
TCGA-OR-A5KX-01	1364	0	-0.513654	L
TCGA-OR-A5L3-01	4628	0	-0.0464557	L
TCGA-OR-A5LM-01	1858	0	0.0572823	L
TCGA-OR-A5JO-01	1194	0	0.31039	L
TCGA-OR-A5JQ-01	1103	0	0.56013	L
TCGA-OR-A5J9-01	1352	0	0.592963	L
TCGA-OR-A5LK-01	2740	0	0.779329	L
TCGA-OR-A5K0-01	1029	0	0.81342	L
TCGA-OR-A5JD-01	3038	0	0.825427	L
TCGA-OR-A5L6-01	861	0	0.835399	L
TCGA-PK-A5HA-01	1201	0	0.870892	L
TCGA-OR-A5JT-01	907	0	0.917562	L
TCGA-OR-A5L5-01	1317	0	0.996213	L
TCGA-OR-A5KU-01	4673	0	1.22193	L
TCGA-OR-A5KZ-01	125	1	1.34636	L
TCGA-OR-A5J6-01	2703	0	1.37161	L
TCGA-OR-A5JP-01	464	0	1.4675	L
TCGA-OR-A5LL-01	1613	1	1.48608	L
TCGA-OR-A5JZ-01	822	0	1.50554	L
TCGA-OR-A5LN-01	2342	0	1.62152	L
TCGA-OR-A5LP-01	1857	0	1.6224	L
TCGA-OR-A5L4-01	967	0	1.64334	L
TCGA-OR-A5L9-01	871	0	1.7327	L
TCGA-OU-A5PI-01	1171	0	1.75895	L
TCGA-OR-A5JX-01	950	0	1.78876	L
TCGA-PK-A5H8-01	3623	0	1.92225	L
TCGA-OR-A5JR-01	3688	0	1.95116	H
TCGA-OR-A5LE-01	662	1	2.00822	H
TCGA-OR-A5JC-01	1750	1	2.16449	H
TCGA-OR-A5JK-01	1497	0	2.39419	H
TCGA-OR-A5JV-01	2023	0	2.45293	H
TCGA-OR-A5LJ-01	1105	1	2.53719	H
TCGA-OR-A5K3-01	3465	0	2.67044	H
TCGA-OR-A5L8-01	885	0	2.77254	H
TCGA-OR-A5JS-01	383	0	2.82741	H
TCGA-OR-A5LD-01	1197	1	2.83126	H
TCGA-OR-A5LT-01	549	0	2.87681	H
TCGA-OR-A5J1-01	1355	1	2.91085	H
TCGA-OR-A5K5-01	498	1	2.99052	H
TCGA-OR-A5JW-01	2202	0	2.99112	H
TCGA-OR-A5K8-01	749	0	3.00411	H
TCGA-OR-A5JL-01	2056	0	3.04648	H
TCGA-OR-A5KV-01	3878	0	3.09418	H
TCGA-OR-A5J8-01	579	1	3.09829	H
TCGA-OR-A5KW-01	2076	0	3.16196	H
TCGA-OR-A5LO-01	2405	1	3.18124	H
TCGA-OR-A5KO-01	1414	0	3.28078	H
TCGA-OR-A5LG-01	1589	0	3.37702	H
TCGA-OR-A5J2-01	1677	1	3.48088	H
TCGA-PK-A5HB-01	1293	0	3.57578	H
TCGA-OR-A5JE-01	2105	1	3.59687	H
TCGA-OR-A5LB-01	1204	1	3.91781	H
TCGA-OR-A5LC-01	159	1	3.94212	H
TCGA-OR-A5J7-01	490	1	3.94872	H
TCGA-OR-A5K2-01	994	1	3.98971	H
TCGA-OR-A5J5-01	365	1	4.01776	H
TCGA-OR-A5JA-01	922	1	4.13891	H
TCGA-P6-A5OF-01	207	1	4.18604	H
TCGA-OR-A5JB-01	551	1	4.39556	H
TCGA-OR-A5K9-01	344	1	4.59193	H
TCGA-OR-A5JG-01	541	1	4.72177	H
TCGA-OR-A5KY-01	391	1	4.76435	H
TCGA-OR-A5JJ-01	490	1	5.00107	H
TCGA-OR-A5JM-01	562	1	5.3343	H
TCGA-OR-A5JY-01	552	1	5.38218	H
TCGA-P6-A5OG-01	383	1	5.71601	H
